# Supplementary material for: The effects of individual status and group performance on network ties among teammates in the National Basketball Association
Source: PLoS One. 2018 Apr 30;13(4):e0196013. doi: 10.1371/journal.pone.0196013 (PMC5927430; doi:10.1371/journal.pone.0196013)
Supplement: S1 Software — This template facilitates the analysis of the Social Relations Model for binary, directed ties in multiple groups. It is designed to function with Stat-JR software, available from the Centre for Multilevel Modeling at the University of Bristol. (PY) [file pone.0196013.s003.py]

# Copyright (c) 2013, University of Bristol and University of Southampton.

from EStat.Templating import Template

class Regression1(Template):
    'Social relations model (SRM) for binary responses (multiple groups).'

    __version__ = '1.0.0'

    tags = [ 'Model' ]
    engines = ['eStat']

    inputs = '''
group = IDVector('Group ID')
groupw = IDMatrix(value=[str(group) + '_1', str(group) + '_2'])

actor1 = IDVector('Actor ID: ')
actor1w = IDMatrix(value=[str(actor1) + '_1', str(actor1) + '_2'])

partner1 = IDVector('Partner ID: ')
partner1w = IDMatrix(value=[str(partner1) + '_1', str(partner1) + '_2'])

dyad = IDVector('Dyad ID: ')

y = DataVector('Response: ')
y1 = DataVector(value = str(y) + '_1')
y2 = DataVector(value = str(y) + '_2')

x = DataMatrix('Covariates: ')
x1 = DataMatrix(value = [i + '_1' for i in x])
x2 = DataMatrix(value = [i + '_2' for i in x])

priorsa1b1 = Text('Prior distribution for actor partner covariance matrix: ', ['Uniform', 'Wishart'])
if priorsa1b1 == 'Wishart':
    R_a1b1 = List('Prior guess for actor partner covariance matrix: ')
    DF_a1b1 = Integer('Degrees of freedom for Wishart distribution: ')

context['misb'+y1] = ParamVector(monitor=False)
context['misb'+y2] = ParamVector(monitor=False)

beta = ParamVector(parents=[x], as_scalar=True)

m = ParamVector(parents=[group], as_scalar=False, monitor=False)
a1 = ParamVector(parents=[actor1], as_scalar=False, monitor=False)
b1 = ParamVector(parents=[partner1], as_scalar=False, monitor=False)

taum = ParamScalar(monitor=False)
sigma2m = ParamScalar()

omega_a1b1 = ParamMatrix(modelled = False, customstep=True, monitor=False)
omega_a1b1.size = 2
prec_a1b1 = ParamMatrix(customstep=True, monitor=False)
prec_a1b1.size = 2
sigma2a1 = ParamScalar(customstep = True)
sigma2b1 = ParamScalar(customstep = True)
sigmaa1b1 = ParamScalar(customstep = True, monitor=False)
rhoa1b1 = ParamScalar(customstep = True)

rhoe1e1 = ParamScalar()

sigma2r= ParamScalar(customstep = True)

pm = ParamScalar(customstep = True)
pa1 = ParamScalar(customstep = True)
pb1 = ParamScalar(customstep = True)
pe1 = ParamScalar(customstep = True)

deviance = ParamScalar(modelled = False, monitor=False, customstep=True)
'''
        
    model = '''
model {
    for (d in 1:length(${y1})/2) {
        dummy[d] ~ dnormal2a(misb${y1}[d], misb${y2}[d], mu1[d], mu2[d], diag, offdiag, diag)
        mu1[d] <- ${mmult(x1, 'beta', 'd')} + m[${groupw[0]}[d]] + a1[${actor1w[0]}[d]] + b1[${partner1w[0]}[d]]
        mu2[d] <- ${mmult(x2, 'beta', 'd')} + m[${groupw[0]}[d]] + a1[${actor1w[1]}[d]] + b1[${partner1w[1]}[d]]
        misb${y1}[d] ~ dflat()
        misb${y2}[d] ~ dflat()
    }

    for (k in 1:length(m)) {
        m[k] ~ dnorm(0, taum)
    }

    for (i in 1:length(a1)) {
        dummy_u[i] ~ dnormal2a(a1[i], b1[i], 0, 0, prec_a1b1[0], prec_a1b1[1], prec_a1b1[2])
        dummy2_u[i] ~ ddummy(dummy_u[i])
        a1[i] ~ dflat()
        b1[i] ~ dflat()
    }

    # Priors
    % for i in range(0, len(x)):
    beta_${i} ~ dflat()
    % endfor

    taum ~ dgamma(0.001,0.001)
    sigma2m <- 1/taum

    rhoe1e1 ~ dunif(-1, 1)

    div <- 1 - rhoe1e1*rhoe1e1
    diag <- 1/div
    offdiag <- -rhoe1e1/div
}
'''

    preccode = '''
        <%!
    def mmult2(names, var, index,count):
        out = ""
        first = True
        for name in names:
            if first == False:
                out += ' + '
            else:
                first = False
            out += 'double(' + name + '[' + index + ']) * ' + var + '_' + str(count)
            count += 1
        return out
%>
    {

        if (runstate == 0) {
            for (int i = 0; i < length(${y1}) / 2; i++ ) {
                if (${y1}[i] <= 0) {
                    misb${y1}[i] = rtnormal(rng, 0, 1,2,0,0);
                } else {
                    misb${y1}[i] = rtnormal(rng, 0, 1,1,0,0);
                }
                if (${y2}[i] <= 0) {
                    misb${y2}[i] = rtnormal(rng, 0, 1,2,0,0);
                } else {
                    misb${y2}[i] = rtnormal(rng, 0, 1,1,0,0);
                }
            }
        }


<% n = 2 %>
        std::vector<double*> tmp_u;
        tmp_u.push_back(a1);
        tmp_u.push_back(b1);
RectMatrix mat_u(tmp_u, length(a1));

        SymMatrix sbu = mat_u.T() * mat_u;

% if priorsa1b1 == 'Uniform':
        if (runstate == 0) {
% for i in range(0, n):
            sbu(${i}, ${i}) += 0.0001;
% endfor
        }
% endif
% if priorsa1b1 == 'Wishart':
<%
import numpy
Rmat = numpy.empty([n, n])
count = 0 
for i in range(0, n):
    for j in range(0, i + 1):
        Rmat[i, j] = float(R_a1b1.name[count]) 
        Rmat[j, i] = Rmat[i, j]
        count += 1
%>

<% count = 0 %>
% for i in range(0, n):
% for j in range(i, n):
        sbu(${i}, ${j}) += ${str(Rmat[i, j] * float(DF_a1b1))};
% endfor
% endfor
% endif

        matrix_sym_invinplace(sbu);
% if priorsa1b1 == 'Uniform':
        int vwu = length(a1) - ${n + 1};
% endif
% if priorsa1b1 == 'Wishart':
        int vwu = length(a1) + ${DF_a1b1};
% endif
        bool fail = false;
        mat_prec_a1b1 = dwishart(vwu, sbu, fail);
        mat_omega_a1b1 = matrix_sym_inverse(mat_prec_a1b1, fail);

        sigma2a1 = mat_omega_a1b1(0, 0);
        sigma2b1 = mat_omega_a1b1(1, 1);
        sigmaa1b1 = mat_omega_a1b1(1, 0);
        rhoa1b1 = sigmaa1b1*pow(sigma2a1,-0.5)*pow(sigma2b1,-0.5);

        sigma2r = sigma2m + sigma2a1 + sigma2b1 + 1;

        pm = sigma2m/sigma2r;
        pa1 = sigma2a1/sigma2r;
        pb1 = sigma2b1/sigma2r;
        pe1 = 1/sigma2r;
    }
         '''


    preparedata = '''
import numpy
import numpy.ma

mydata = data['datafile']

sortorder = numpy.argsort(mydata.variables[dyad]['data'], kind='mergesort')
u, count = numpy.unique(mydata.variables[dyad]['data'], return_counts=True)
if not numpy.all(count == 2):
    print 'Each dyad needs two rows'

wide_actor1_1 = numpy.ma.zeros(mydata.nobs)
wide_actor1_1.mask = True
wide_actor1_1[:(mydata.nobs/2)] = mydata.variables[actor1]['data'][sortorder][::2]
mydata.addvariable(str(actor1) + '_1', data=wide_actor1_1)
wide_actoR_a1b1 = numpy.ma.zeros(mydata.nobs)
wide_actoR_a1b1.mask = True
wide_actoR_a1b1[:(mydata.nobs/2)] = mydata.variables[actor1]['data'][sortorder][1::2]
mydata.addvariable(str(actor1) + '_2', data=wide_actoR_a1b1)

wide_partner1_1 = numpy.ma.zeros(mydata.nobs)
wide_partner1_1.mask = True
wide_partner1_1[:(mydata.nobs/2)] = mydata.variables[partner1]['data'][sortorder][::2]
mydata.addvariable(str(partner1) + '_1', data=wide_partner1_1)
wide_partner1_a1b1 = numpy.ma.zeros(mydata.nobs)
wide_partner1_a1b1.mask = True
wide_partner1_a1b1[:(mydata.nobs/2)] = mydata.variables[partner1]['data'][sortorder][1::2]
mydata.addvariable(str(partner1) + '_2', data=wide_partner1_a1b1)

wide_group1 = numpy.ma.zeros(mydata.nobs)
wide_group1.mask = True
wide_group1[:(mydata.nobs/2)] = mydata.variables[group]['data'][sortorder][::2]
mydata.addvariable(str(group) + '_1', data=wide_group1)
wide_group2 = numpy.ma.zeros(mydata.nobs)
wide_group2.mask = True
wide_group2[:(mydata.nobs/2)] = mydata.variables[group]['data'][sortorder][1::2]
mydata.addvariable(str(group) + '_2', data=wide_group2)

wide_y1 = numpy.ma.zeros(mydata.nobs)
wide_y1.mask = True
wide_y1[:(mydata.nobs/2)] = mydata.variables[y]['data'][sortorder][::2]
mydata.addvariable(str(y) + '_1', data=wide_y1)
wide_y2 = numpy.ma.zeros(mydata.nobs)
wide_y2.mask = True
wide_y2[:(mydata.nobs/2)] = mydata.variables[y]['data'][sortorder][1::2]
mydata.addvariable(str(y) + '_2', data=wide_y2)

for i in range(0, len(x)):
    wide_x1 = numpy.ma.zeros(mydata.nobs)
    wide_x1.mask = True
    wide_x1[:(mydata.nobs/2)] = mydata.variables[x[i]]['data'][sortorder][::2]
    mydata.addvariable(str(x[i]) + '_1', data=wide_x1)
    wide_x2 = numpy.ma.zeros(mydata.nobs)
    wide_x2.mask = True
    wide_x2[:(mydata.nobs/2)] = mydata.variables[x[i]]['data'][sortorder][1::2]
    mydata.addvariable(str(x[i]) + '_2', data=wide_x2) 

context['misb'+y1].ncols = -1*len(mydata.variables[y1]['data'])
context['misb'+y2].ncols = -1*len(mydata.variables[y2]['data'])

import datasets
datasets.datasets['temp'] = mydata
'''
