# Supplementary material for: The effects of individual status and group performance on network ties among teammates in the National Basketball Association
Source: PLoS One. 2018 Apr 30;13(4):e0196013. doi: 10.1371/journal.pone.0196013 (PMC5927430; doi:10.1371/journal.pone.0196013)
Supplement: S1 Dataset — (CSV) [file pone.0196013.s004.csv]

record	k_ID	i_ID	j_ID	ij_ID	y	cons	i_stars_prop	k_wins_sqrt_z	ik_stars_wins_interaction	j_stars_prop	ij_stars_interaction	jk_stars_wins_interaction	ijk_stars_wins_interaction	i_age_z	j_age_z	ij_age_interaction	i_height_z	j_height_z	ij_height_interaction	i_time_z	j_time_z	ij_time_interaction	i_tenure_log_z	j_tenure_log_z	ij_tenure_interaction	i_salary_log_z	j_salary_log_z	ij_salary_interaction	ij_college	ij_years_mates_prop	i_handle	j_handle
1	Minnesota Timberwolves	Andrew_Wiggins	Adreian_Payne	Adreian_Payne.Andrew_Wiggins	0	1	0	-2.03373761	0	0	0	0	0	-1.639119196	-0.679646695	1.114021945	0.24723029	0.836298849	0.206758407	-0.082414597	-0.617382362	0.050881319	-1.757740177	-1.757740177	3.089650528	0.599469937	-0.295594026	-0.177199732	0	0.076923077	22wiggins	Adreian_Payne
2	Minnesota Timberwolves	Andrew_Wiggins	Anthony_Bennett	Andrew_Wiggins.Anthony_Bennett	1	1	0	-2.03373761	0	0	0	0	0	-1.639119196	-1.173463942	1.923447274	0.24723029	0.24723029	0.061122816	-0.082414597	-0.155185948	0.012789587	-1.757740177	-0.921352562	1.619498414	0.599469937	0.607381229	0.364106787	0	0.076923077	22wiggins	AnthonyBennett
3	Minnesota Timberwolves	Andrew_Wiggins	Chase_Budinger	Andrew_Wiggins.Chase_Budinger	1	1	0	-2.03373761	0	0	0	0	0	-1.639119196	-0.022751871	0.037293029	0.24723029	-0.04730399	-0.011694979	-0.082414597	-0.49544118	0.040831585	-1.757740177	0.404290444	-0.710637557	0.599469937	0.51951707	0.311434865	0	0.076923077	22wiggins	CBudinger
4	Minnesota Timberwolves	Andrew_Wiggins	Justin_Hamilton	Andrew_Wiggins.Justin_Hamilton	0	1	0	-2.03373761	0	0	0	0	0	-1.639119196	-0.467449366	0.766205229	0.24723029	1.425367409	0.352393997	-0.082414597	0.377815024	-0.031137473	-1.757740177	-0.921352562	1.619498414	0.599469937	-0.970460266	-0.581761754	0	0.076923077	22wiggins	Justin__41
5	Minnesota Timberwolves	Andrew_Wiggins	Robbie_Hummel	Andrew_Wiggins.Robbie_Hummel	1	1	0	-2.03373761	0	0	0	0	0	-1.639119196	-0.212681582	0.348610463	0.24723029	0.24723029	0.061122816	-0.082414597	-0.24762523	0.020407934	-1.757740177	-0.921352562	1.619498414	0.599469937	-0.908863636	-0.544836427	0	0.076923077	22wiggins	RobbieHummel
6	Minnesota Timberwolves	Andrew_Wiggins	Zach_LaVine	Andrew_Wiggins.Zach_LaVine	1	1	0	-2.03373761	0	0	0	0	0	-1.639119196	-1.648943147	2.702814365	0.24723029	-0.63637255	-0.15733057	-0.082414597	-0.696054092	0.057365018	-1.757740177	-1.757740177	3.089650528	0.599469937	-0.211214051	-0.126616474	0	0.076923077	22wiggins	ZachLaVine
7	Minnesota Timberwolves	Andrew_Wiggins	Ricky_Rubio	Andrew_Wiggins.Ricky_Rubio	1	1	0	-2.03373761	0	0	0	0	0	-1.639119196	-0.600400163	0.984127432	0.24723029	-0.93090683	-0.230148365	-0.082414597	1.138964012	-0.09386726	-1.757740177	-0.084964947	0.1493463	0.599469937	0.461700381	0.276775498	0	0.076923077	22wiggins	rickyrubio9
8	Utah Jazz	Trevor_Booker	Alec_Burks	Alec_Burks.Trevor_Booker	1	1	0	-0.015979612	0	0	0	0	0	0.094480604	-0.778541131	-0.073557037	0.24723029	-0.34183827	-0.084512775	1.184200257	0.411250509	0.487002958	0.184291725	-0.084964947	-0.015658337	0.51951707	0.108879646	0.056564834	0	0.076923077	35_Fitz	AlecBurks10
9	Utah Jazz	Trevor_Booker	Jack_Cooley	Jack_Cooley.Trevor_Booker	1	1	0	-0.015979612	0	0	0	0	0	0.094480604	-0.708463618	-0.066936071	0.24723029	0.541764569	0.133940611	1.184200257	-0.871098691	-1.031555294	0.184291725	-1.757740177	-0.323936969	0.51951707	-3.121253676	-1.621544564	0	0.076923077	35_Fitz	JackCooligan45
10	Utah Jazz	Trevor_Booker	Jeremy_Evans	Jeremy_Evans.Trevor_Booker	1	1	0	-0.015979612	0	0	0	0	0	0.094480604	0.115438364	0.010906686	0.24723029	0.541764569	0.133940611	1.184200257	-0.910434556	-1.078136835	0.184291725	0.184291725	0.03396344	0.51951707	-0.322828536	-0.167714935	0	0.076923077	35_Fitz	JeremyEvans40
11	Utah Jazz	Trevor_Booker	Joe_Ingles	Joe_Ingles.Trevor_Booker	0	1	0	-0.015979612	0	0	0	0	0	0.094480604	0.129846826	0.012268007	0.24723029	0.24723029	0.061122816	1.184200257	1.099628147	1.302179934	0.184291725	-1.757740177	-0.323936969	0.51951707	-1.361687785	-0.707420048	0	0.076923077	35_Fitz	Joeingles7
12	Utah Jazz	Trevor_Booker	Trey_Burke	Trevor_Booker.Trey_Burke	1	1	0	-0.015979612	0	0	0	0	0	0.094480604	-1.093562477	-0.103320444	0.24723029	-1.81450967	-0.448601751	1.184200257	-0.469872868	-0.556423571	0.184291725	-0.921352562	-0.169797653	0.51951707	-0.034569802	-0.017959602	0	0.076923077	35_Fitz	TreyBurke
13	Utah Jazz	Trevor_Booker	Dante_Exum	Dante_Exum.Trevor_Booker	1	1	0	-0.015979612	0	0	0	0	0	0.094480604	-1.730809401	-0.163527918	0.24723029	-0.34183827	-0.084512775	1.184200257	0.983587345	1.164764386	0.184291725	-1.757740177	-0.323936969	0.51951707	0.252840441	0.131354925	0	0.076923077	35_Fitz	daanteee
14	Utah Jazz	Trevor_Booker	Derrick_Favors	Derrick_Favors.Trevor_Booker	1	1	0	-0.015979612	0	0	0	0	0	0.094480604	-0.775266482	-0.073247646	0.24723029	0.836298849	0.206758407	1.184200257	0.324711606	0.384523567	0.184291725	0.184291725	0.03396344	0.51951707	1.301968125	0.676394665	0	0.076923077	35_Fitz	dfavors14
15	Utah Jazz	Trevor_Booker	Gordon_Hayward	Gordon_Hayward.Trevor_Booker	1	1	0	-0.015979612	0	0	0	0	0	0.094480604	-0.461554995	-0.043607995	0.24723029	0.24723029	0.061122816	1.184200257	1.024890003	1.213675005	0.184291725	0.184291725	0.03396344	0.51951707	1.408751951	0.731870686	0	0.076923077	35_Fitz	gordonhayward
16	Brooklyn Nets	Bojan_Bogdanovic	Alan_Anderson	Alan_Anderson.Bojan_Bogdanovic	0	1	0	-0.228999991	0	0	0	0	0	-0.239533712	1.316580048	-0.315365307	0.24723029	-0.34183827	-0.084512775	-1.651915612	-1.539808397	2.543633529	-1.757740177	0.404290444	-0.710637557	0.172381496	-0.603325576	-0.104002165	0	0.076923077	44Bojan	ASqared06
17	Brooklyn Nets	Bojan_Bogdanovic	Cory_Jefferson	Bojan_Bogdanovic.Cory_Jefferson	0	1	0	-0.228999991	0	0	0	0	0	-0.239533712	-0.643625544	0.154170016	0.24723029	0.541764569	0.133940611	-1.651915612	-0.121750462	0.201121489	-1.757740177	-1.757740177	3.089650528	0.172381496	-1.361687785	-0.234729777	0	0.076923077	44Bojan	CoryJay34
18	Brooklyn Nets	Bojan_Bogdanovic	Deron_Williams	Bojan_Bogdanovic.Deron_Williams	0	1	0	-0.228999991	0	0.176470588	0	-0.040411763	0	-0.239533712	0.911178356	-0.218257934	0.24723029	-1.22544111	-0.30296616	-1.651915612	-0.462005695	0.76319442	-1.757740177	1.02067934	-1.794089083	0.172381496	1.649168917	0.284286204	0	0.076923077	44Bojan	DeronWilliams
19	Brooklyn Nets	Bojan_Bogdanovic	Jarrett_Jack	Bojan_Bogdanovic.Jarrett_Jack	0	1	0	-0.228999991	0	0	0	0	0	-0.239533712	1.069671424	-0.256222367	0.24723029	-1.22544111	-0.30296616	-1.651915612	0.95015186	-1.569570691	-1.757740177	1.02067934	-1.794089083	0.172381496	0.709536629	0.122310985	0	0.076923077	44Bojan	Jarrettjack03
20	Brooklyn Nets	Bojan_Bogdanovic	Mirza_Teletovic	Bojan_Bogdanovic.Mirza_Teletovic	1	1	0	-0.228999991	0	0	0	0	0	-0.239533712	0.617114769	-0.147819792	0.24723029	0.541764569	0.133940611	-1.651915612	-1.927266667	3.183681895	-1.757740177	-0.432097171	0.759514557	0.172381496	0.194675642	0.033558478	0	0.076923077	44Bojan	Teletovic33
21	Brooklyn Nets	Bojan_Bogdanovic	Joe_Johnson	Bojan_Bogdanovic.Joe_Johnson	0	1	0	-0.228999991	0	0.411764706	0	-0.094294114	0	-0.239533712	1.627016883	-0.389725394	0.24723029	-0.04730399	-0.011694979	-1.651915612	-0.141418395	0.233611254	-1.757740177	1.426684326	-2.507740359	0.172381496	1.780674839	0.306955392	0	0.076923077	44Bojan	TheJoeJohnson7
22	Brooklyn Nets	Bojan_Bogdanovic	Darius_Morris	Bojan_Bogdanovic.Darius_Morris	0	1	0	-0.228999991	0	0	0	0	0	-0.239533712	-0.648864985	0.155425039	0.24723029	-0.93090683	-0.230148365	-1.651915612	1.115362493	-1.842484715	-1.757740177	-0.084964947	0.1493463	0.172381496	-1.093785929	-0.188548454	0	0.076923077	44Bojan	dariusmorris4
23	Brooklyn Nets	Bojan_Bogdanovic	Markel_Brown	Bojan_Bogdanovic.Markel_Brown	0	1	0	-0.228999991	0	0	0	0	0	-0.239533712	-0.904942627	0.216764267	0.24723029	-1.22544111	-0.30296616	-1.651915612	0.244073083	-0.403188135	-1.757740177	-1.757740177	3.089650528	0.172381496	-1.361687785	-0.234729777	0	0.076923077	44Bojan	iMarkelBrown22
24	Brooklyn Nets	Bojan_Bogdanovic	Mason_Plumlee	Bojan_Bogdanovic.Mason_Plumlee	0	1	0	-0.228999991	0	0	0	0	0	-0.239533712	-0.449766255	0.107734181	0.24723029	1.130833129	0.279576202	-1.651915612	0.126065487	-0.208249547	-1.757740177	-0.921352562	1.619498414	0.172381496	-0.552713261	-0.095277539	0	0.076923077	44Bojan	masonplumlee
25	Brooklyn Nets	Bojan_Bogdanovic	Thaddeus_Young	Bojan_Bogdanovic.Thaddeus_Young	0	1	0	-0.228999991	0	0	0	0	0	-0.239533712	-0.042399774	0.010156175	0.24723029	0.24723029	0.061122816	-1.651915612	0.975720172	-1.611807385	-1.757740177	0.751422668	-1.320805814	0.172381496	1.039497503	0.179190134	0	0.076923077	44Bojan	yungsmoove21
26	Phoenix Suns	Archie_Goodwin	Eric_Bledsoe	Archie_Goodwin.Eric_Bledsoe	1	1	0	-0.173456653	0	0	0	0	0	-1.51468249	-0.393442272	0.59594012	-0.63637255	-1.81450967	1.154704146	-0.251558817	0.647265699	-0.162825393	-0.921352562	0.184291725	-0.169797653	-0.716267627	1.305136521	-0.934827039	1	0.153846154	A1Laflare10	EBled2
27	Phoenix Suns	Archie_Goodwin	Brandon_Knight	Archie_Goodwin.Brandon_Knight	1	1	0	-0.173456653	0	0	0	0	0	-1.51468249	-0.866956686	1.313164112	-0.63637255	-1.22544111	0.779837085	-0.251558817	0.143766627	-0.036165763	-0.921352562	-0.084964947	0.078282671	-0.716267627	0.238828973	-0.171065462	1	0.076923077	A1Laflare10	Goodknight11
28	Phoenix Suns	Archie_Goodwin	Markieff_Morris	Archie_Goodwin.Markieff_Morris	1	1	0	-0.173456653	0	0	0	0	0	-1.51468249	-0.329259128	0.498723035	-0.63637255	0.836298849	-0.532197632	-0.251558817	0.238172703	-0.059914443	-0.921352562	-0.084964947	0.078282671	-0.716267627	0.096562817	-0.06916482	0	0.153846154	A1Laflare10	Keefmorris
29	Phoenix Suns	Archie_Goodwin	Marcus_Morris	Archie_Goodwin.Marcus_Morris	1	1	0	-0.173456653	0	0	0	0	0	-1.51468249	-0.329259128	0.498723035	-0.63637255	0.541764569	-0.344764101	-0.251558817	0.367981057	-0.092568879	-0.921352562	-0.084964947	0.078282671	-0.716267627	0.083807009	-0.060028248	0	0.153846154	A1Laflare10	MookMorris2
30	Phoenix Suns	Archie_Goodwin	Marcus_Thornton	Archie_Goodwin.Marcus_Thornton	0	1	0	-0.173456653	0	0	0	0	0	-1.51468249	0.207783499	-0.314726027	-0.63637255	-0.93090683	0.592403554	-0.251558817	-0.216156538	0.054376083	-0.921352562	0.404290444	-0.372494036	-0.716267627	0.963021342	-0.689781012	0	0.076923077	A1Laflare10	OfficialMT23
31	Phoenix Suns	Archie_Goodwin	Reggie_Bullock	Archie_Goodwin.Reggie_Bullock	1	1	0	-0.173456653	0	0	0	0	0	-1.51468249	-0.696019946	1.054249225	-0.63637255	-0.04730399	0.030102961	-0.251558817	0.710203083	-0.178657847	-0.921352562	-0.921352562	0.848890543	-0.716267627	-0.653361752	0.467981872	0	0.076923077	A1Laflare10	ReggieBullock35
32	Phoenix Suns	Archie_Goodwin	Alex_Len	Alex_Len.Archie_Goodwin	1	1	0	-0.173456653	0	0	0	0	0	-1.51468249	-1.235027365	1.870674324	-0.63637255	1.719901689	-1.094498224	-0.251558817	-1.868262869	0.469977997	-0.921352562	-0.921352562	0.848890543	-0.716267627	0.260744553	-0.186762882	0	0.153846154	A1Laflare10	alexlen
33	Phoenix Suns	Archie_Goodwin	Brandan_Wright	Archie_Goodwin.Brandan_Wright	0	1	0	-0.173456653	0	0	0	0	0	-1.51468249	0.127882036	-0.193700681	-0.63637255	0.836298849	-0.532197632	-0.251558817	-0.249592024	0.062787074	-0.921352562	0.590296711	-0.543871387	-0.716267627	0.51951707	-0.372113259	0	0.076923077	A1Laflare10	bwright34
34	Phoenix Suns	Archie_Goodwin	Earl_Barron	Archie_Goodwin.Earl_Barron	0	1	0	-0.173456653	0	0	0	0	0	-1.51468249	1.5968901	-2.418781473	-0.63637255	1.425367409	-0.907064693	-0.251558817	1.168465911	-0.293937902	-0.921352562	0.751422668	-0.6923252	-0.716267627	-2.199852408	1.575683064	0	0.076923077	A1Laflare10	earldee
35	Brooklyn Nets	Alan_Anderson	Bojan_Bogdanovic	Alan_Anderson.Bojan_Bogdanovic	0	1	0	-0.228999991	0	0	0	0	0	1.316580048	-0.239533712	-0.315365307	-0.34183827	0.24723029	-0.084512775	-1.539808397	-1.651915612	2.543633529	0.404290444	-1.757740177	-0.710637557	-0.603325576	0.172381496	-0.104002165	0	0.076923077	ASqared06	44Bojan
36	Brooklyn Nets	Alan_Anderson	Cory_Jefferson	Alan_Anderson.Cory_Jefferson	0	1	0	-0.228999991	0	0	0	0	0	1.316580048	-0.643625544	-0.84738455	-0.34183827	0.541764569	-0.185195863	-1.539808397	-0.121750462	0.187472384	0.404290444	-1.757740177	-0.710637557	-0.603325576	-1.361687785	0.821541067	0	0.076923077	ASqared06	CoryJay34
37	Brooklyn Nets	Alan_Anderson	Deron_Williams	Alan_Anderson.Deron_Williams	0	1	0	-0.228999991	0	0.176470588	0	-0.040411763	0	1.316580048	0.911178356	1.199639243	-0.34183827	-1.22544111	0.41890267	-1.539808397	-0.462005695	0.711400248	0.404290444	1.02067934	0.412650904	-0.603325576	1.649168917	-0.994985787	0	0.153846154	ASqared06	DeronWilliams
38	Brooklyn Nets	Alan_Anderson	Jarrett_Jack	Alan_Anderson.Jarrett_Jack	1	1	0	-0.228999991	0	0	0	0	0	1.316580048	1.069671424	1.408308054	-0.34183827	-1.22544111	0.41890267	-1.539808397	0.95015186	-1.463051812	0.404290444	1.02067934	0.412650904	-0.603325576	0.709536629	-0.428081595	0	0.076923077	ASqared06	Jarrettjack03
39	Brooklyn Nets	Alan_Anderson	Mirza_Teletovic	Alan_Anderson.Mirza_Teletovic	1	1	0	-0.228999991	0	0	0	0	0	1.316580048	0.617114769	0.812480992	-0.34183827	0.541764569	-0.185195863	-1.539808397	-1.927266667	2.967621396	0.404290444	-0.432097171	-0.174692757	-0.603325576	0.194675642	-0.117452794	0	0.153846154	ASqared06	Teletovic33
40	Brooklyn Nets	Alan_Anderson	Joe_Johnson	Alan_Anderson.Joe_Johnson	1	1	0	-0.228999991	0	0.411764706	0	-0.094294114	0	1.316580048	1.627016883	2.142097965	-0.34183827	-0.04730399	0.016170314	-1.539808397	-0.141418395	0.217757232	0.404290444	1.426684326	0.57679484	-0.603325576	1.780674839	-1.074326673	0	0.153846154	ASqared06	TheJoeJohnson7
41	Brooklyn Nets	Alan_Anderson	Darius_Morris	Alan_Anderson.Darius_Morris	0	1	0	-0.228999991	0	0	0	0	0	1.316580048	-0.648864985	-0.854282693	-0.34183827	-0.93090683	0.318219581	-1.539808397	1.115362493	-1.717444532	0.404290444	-0.084964947	-0.034350516	-0.603325576	-1.093785929	0.659909026	0	0.076923077	ASqared06	dariusmorris4
42	Brooklyn Nets	Alan_Anderson	Markel_Brown	Alan_Anderson.Markel_Brown	0	1	0	-0.228999991	0	0	0	0	0	1.316580048	-0.904942627	-1.191429407	-0.34183827	-1.22544111	0.41890267	-1.539808397	0.244073083	-0.375825782	0.404290444	-1.757740177	-0.710637557	-0.603325576	-1.361687785	0.821541067	0	0.076923077	ASqared06	iMarkelBrown22
43	Brooklyn Nets	Alan_Anderson	Mason_Plumlee	Alan_Anderson.Mason_Plumlee	1	1	0	-0.228999991	0	0	0	0	0	1.316580048	-0.449766255	-0.592153277	-0.34183827	1.130833129	-0.386562041	-1.539808397	0.126065487	-0.194116696	0.404290444	-0.921352562	-0.372494036	-0.603325576	-0.552713261	0.333466047	0	0.153846154	ASqared06	masonplumlee
44	Brooklyn Nets	Alan_Anderson	Thaddeus_Young	Alan_Anderson.Thaddeus_Young	0	1	0	-0.228999991	0	0	0	0	0	1.316580048	-0.042399774	-0.055822696	-0.34183827	0.24723029	-0.084512775	-1.539808397	0.975720172	-1.502422114	0.404290444	0.751422668	0.303793004	-0.603325576	1.039497503	-0.62715543	0	0.076923077	ASqared06	yungsmoove21
45	Detroit Pistons	Anthony_Tolliver	Andre_Drummond	Andre_Drummond.Anthony_Tolliver	1	1	0	-0.015979612	0	0	0	0	0	0.688502144	-1.271048516	-0.875119628	0.24723029	1.130833129	0.279576202	0.194903251	-0.147318775	-0.028712908	0.590296711	-0.432097171	-0.255065539	0.099517343	-0.028206756	-0.002807061	0	0.076923077	ATolliver44	AndreDrummondd
46	Detroit Pistons	Anthony_Tolliver	Kentavious_Caldwell-Pope	Anthony_Tolliver.Kentavious_Caldwell-Pope	1	1	0	-0.015979612	0	0	0	0	0	0.688502144	-1.157745621	-0.797110342	0.24723029	-0.63637255	-0.15733057	0.194903251	-1.559476329	-0.303947007	0.590296711	-0.921352562	-0.543871387	0.099517343	0.034670548	0.003450321	0	0.076923077	ATolliver44	CaldwellPope
47	Detroit Pistons	Anthony_Tolliver	Cartier_Martin	Anthony_Tolliver.Cartier_Martin	1	1	0	-0.015979612	0	0	0	0	0	0.688502144	0.81490364	0.561062903	0.24723029	-0.04730399	-0.011694979	0.194903251	1.097661354	0.213937767	0.590296711	0.590296711	0.348450207	0.099517343	-0.691938177	-0.068859849	0	0.153846154	ATolliver44	CartierMartin
48	Detroit Pistons	Anthony_Tolliver	Jodie_Meeks	Anthony_Tolliver.Jodie_Meeks	1	1	0	-0.015979612	0	0	0	0	0	0.688502144	0.157353886	0.108338488	0.24723029	-0.93090683	-0.230148365	0.194903251	-0.538710632	-0.104996454	0.590296711	0.404290444	0.238651319	0.099517343	0.669421461	0.066619045	0	0.076923077	ATolliver44	Jmeeks20
49	Detroit Pistons	Anthony_Tolliver	John_Lucas	Anthony_Tolliver.John_Lucas	1	1	0	-0.015979612	0	0	0	0	0	0.688502144	1.293002566	0.890235039	0.24723029	-2.40357823	-0.594237342	0.194903251	1.17436629	0.228887808	0.590296711	0.590296711	0.348450207	0.099517343	-1.882763703	-0.187367641	0	0.076923077	ATolliver44	Luke1luk
50	Detroit Pistons	Anthony_Tolliver	Greg_Monroe	Anthony_Tolliver.Greg_Monroe	1	1	0	-0.015979612	0	0	0	0	0	0.688502144	-0.509364888	-0.350698817	0.24723029	1.130833129	0.279576202	0.194903251	-1.423767595	-0.277496933	0.590296711	0.184291725	0.108786799	0.099517343	0.594875732	0.059200452	0	0.076923077	ATolliver44	M10OSE
51	Detroit Pistons	Anthony_Tolliver	Spencer_Dinwiddie	Anthony_Tolliver.Spencer_Dinwiddie	1	1	0	-0.015979612	0	0	0	0	0	0.688502144	-1.188527334	-0.818303617	0.24723029	-0.34183827	-0.084512775	0.194903251	-0.576079703	-0.112279807	0.590296711	-1.757740177	-1.037588245	0.099517343	-1.097016684	-0.109172185	0	0.076923077	ATolliver44	SDinwiddie_25
52	Detroit Pistons	Anthony_Tolliver	Quincy_Miller	Anthony_Tolliver.Quincy_Miller	0	1	0	-0.015979612	0	0	0	0	0	0.688502144	-1.097492059	-0.755625636	0.24723029	0.541764569	0.133940611	0.194903251	0.906882408	0.17675433	0.590296711	-0.432097171	-0.255065539	0.099517343	-2.199852408	-0.218923466	0	0.076923077	ATolliver44	qmillertime
53	Detroit Pistons	Anthony_Tolliver	Caron_Butler	Anthony_Tolliver.Caron_Butler	1	1	0	-0.015979612	0	0.117647059	0	-0.001879954	0	0.688502144	1.936798788	1.333490118	0.24723029	-0.04730399	-0.011694979	0.194903251	0.350279918	0.068270695	0.590296711	1.337261773	0.789381227	0.099517343	0.432889881	0.043080051	0	0.076923077	ATolliver44	realtuffjuice
54	Atlanta Hawks	Austin_Daye	Al_Horford	Al_Horford.Austin_Daye	0	1	0	0.518546807	0	0.176470588	0	0.09150826	0	-0.031920894	0.448142821	-0.01430512	1.130833129	0.836298849	0.945714445	0.973753379	0.812476332	0.791151574	0.404290444	0.751422668	0.303793004	-3.206037032	1.239325579	-3.973323702	0	0.076923077	Adaye5	Al_Horford
55	Atlanta Hawks	Austin_Daye	DeMarre_Carroll	Austin_Daye.DeMarre_Carroll	0	1	0	0.518546807	0	0	0	0	0	-0.031920894	0.4127766	-0.013176198	1.130833129	0.24723029	0.279576202	0.973753379	-0.463972488	-0.451794778	0.404290444	0.404290444	0.163450763	-3.206037032	-0.069533611	0.222927333	0	0.076923077	Adaye5	DeMarreCarroll1
56	Atlanta Hawks	Austin_Daye	Dennis_Schroder	Austin_Daye.Dennis_Schroder	0	1	0	0.518546807	0	0	0	0	0	-0.031920894	-1.294625997	0.041325619	1.130833129	-1.81450967	-2.051907648	0.973753379	-1.262490548	-1.229354437	0.404290444	-0.921352562	-0.372494036	-3.206037032	-0.371997889	1.192639009	0	0.076923077	Adaye5	DennisMike93
57	Atlanta Hawks	Austin_Daye	John_Jenkins	Austin_Daye.John_Jenkins	0	1	0	0.518546807	0	0	0	0	0	-0.031920894	-0.689470648	0.02200852	1.130833129	-0.93090683	-1.052700284	0.973753379	0.383715403	0.373644171	0.404290444	-0.432097171	-0.174692757	-3.206037032	-0.579912938	1.859222353	0	0.076923077	Adaye5	JohnnyCashVU23
58	Atlanta Hawks	Austin_Daye	Kyle_Korver	Austin_Daye.Kyle_Korver	0	1	0	0.518546807	0	0.058823529	0	0.030502753	0	-0.031920894	1.695129606	-0.054110053	1.130833129	-0.04730399	-0.05349292	0.973753379	1.01702283	0.990329417	0.404290444	1.240678059	0.501594283	-3.206037032	0.70344828	-2.255281235	0	0.076923077	Adaye5	KyleKorver
59	Atlanta Hawks	Austin_Daye	Paul_Millsap	Austin_Daye.Paul_Millsap	0	1	0	0.518546807	0	0.117647059	0	0.061005507	0	-0.031920894	0.761199378	-0.024298165	1.130833129	0.24723029	0.279576202	0.973753379	-1.492605358	-1.453429511	0.404290444	0.893545835	0.361252042	-3.206037032	1.047247952	-3.357515716	0	0.076923077	Adaye5	Paulmillsap4
60	Atlanta Hawks	Austin_Daye	Shelvin_Mack	Austin_Daye.Shelvin_Mack	0	1	0	0.518546807	0	0	0	0	0	-0.031920894	-0.481202897	0.015360427	1.130833129	-1.22544111	-1.385769405	0.973753379	0.419117682	0.408117259	0.404290444	-0.084964947	-0.034350516	-3.206037032	-0.072610077	0.232790596	0	0.076923077	Adaye5	ShelvinMack
61	Atlanta Hawks	Austin_Daye	Jeff_Teague	Austin_Daye.Jeff_Teague	0	1	0	0.518546807	0	0.058823529	0	0.030502753	0	-0.031920894	-0.035195543	0.001123473	1.130833129	-1.51997539	-1.718838527	0.973753379	-0.24762523	-0.241125905	0.404290444	0.404290444	0.163450763	-3.206037032	0.905953041	-2.904518999	0	0.076923077	Adaye5	Teague0
62	Atlanta Hawks	Austin_Daye	Thabo_Sefolosha	Austin_Daye.Thabo_Sefolosha	0	1	0	0.518546807	0	0	0	0	0	-0.031920894	0.947199507	-0.030235455	1.130833129	-0.04730399	-0.05349292	0.973753379	1.194034223	1.162694859	0.404290444	0.893545835	0.361252042	-3.206037032	0.366317292	-1.174426804	0	0.076923077	Adaye5	ThaboSefolosha
63	Atlanta Hawks	Austin_Daye	Mike_Muscala	Austin_Daye.Mike_Muscala	0	1	0	0.518546807	0	0	0	0	0	-0.031920894	-0.766097461	0.024454516	1.130833129	1.130833129	1.278783566	0.973753379	-1.254623375	-1.221693751	0.404290444	-0.921352562	-0.372494036	-3.206037032	-0.970460266	3.11133155	0	0.076923077	Adaye5	mikejawz
64	Atlanta Hawks	Austin_Daye	Mike_Scott	Austin_Daye.Mike_Scott	0	1	0	0.518546807	0	0	0	0	0	-0.031920894	-0.058773025	0.001876088	1.130833129	0.24723029	0.279576202	0.973753379	0.330611986	0.321934538	0.404290444	-0.432097171	-0.174692757	-3.206037032	0.186144449	-0.596785998	0	0.076923077	Adaye5	mikescott
65	Minnesota Timberwolves	Adreian_Payne	Andrew_Wiggins	Adreian_Payne.Andrew_Wiggins	0	1	0	-2.03373761	0	0	0	0	0	-0.679646695	-1.639119196	1.114021945	0.836298849	0.24723029	0.206758407	-0.617382362	-0.082414597	0.050881319	-1.757740177	-1.757740177	3.089650528	-0.295594026	0.599469937	-0.177199732	0	0.076923077	Adreian_Payne	22wiggins
66	Minnesota Timberwolves	Adreian_Payne	Anthony_Bennett	Adreian_Payne.Anthony_Bennett	0	1	0	-2.03373761	0	0	0	0	0	-0.679646695	-1.173463942	0.797540891	0.836298849	0.24723029	0.206758407	-0.617382362	-0.155185948	0.095809067	-1.757740177	-0.921352562	1.619498414	-0.295594026	0.607381229	-0.179538262	0	0.076923077	Adreian_Payne	AnthonyBennett
67	Minnesota Timberwolves	Adreian_Payne	Chase_Budinger	Adreian_Payne.Chase_Budinger	0	1	0	-2.03373761	0	0	0	0	0	-0.679646695	-0.022751871	0.015463234	0.836298849	-0.04730399	-0.039560273	-0.617382362	-0.49544118	0.305876646	-1.757740177	0.404290444	-0.710637557	-0.295594026	0.51951707	-0.153566142	0	0.076923077	Adreian_Payne	CBudinger
68	Minnesota Timberwolves	Adreian_Payne	Justin_Hamilton	Adreian_Payne.Justin_Hamilton	0	1	0	-2.03373761	0	0	0	0	0	-0.679646695	-0.467449366	0.317700417	0.836298849	1.425367409	1.192033124	-0.617382362	0.377815024	-0.233256332	-1.757740177	-0.921352562	1.619498414	-0.295594026	-0.970460266	0.286862257	0	0.076923077	Adreian_Payne	Justin__41
69	Minnesota Timberwolves	Adreian_Payne	Robbie_Hummel	Adreian_Payne.Robbie_Hummel	0	1	0	-2.03373761	0	0	0	0	0	-0.679646695	-0.212681582	0.144548334	0.836298849	0.24723029	0.206758407	-0.617382362	-0.24762523	0.152879449	-1.757740177	-0.921352562	1.619498414	-0.295594026	-0.908863636	0.268654661	0	0.076923077	Adreian_Payne	RobbieHummel
70	Minnesota Timberwolves	Adreian_Payne	Zach_LaVine	Adreian_Payne.Zach_LaVine	0	1	0	-2.03373761	0	0	0	0	0	-0.679646695	-1.648943147	1.12069876	0.836298849	-0.63637255	-0.532197632	-0.617382362	-0.696054092	0.429731519	-1.757740177	-1.757740177	3.089650528	-0.295594026	-0.211214051	0.062433612	0	0.076923077	Adreian_Payne	ZachLaVine
71	Minnesota Timberwolves	Adreian_Payne	Ricky_Rubio	Adreian_Payne.Ricky_Rubio	0	1	0	-2.03373761	0	0	0	0	0	-0.679646695	-0.600400163	0.408059986	0.836298849	-0.93090683	-0.778516311	-0.617382362	1.138964012	-0.703176291	-1.757740177	-0.084964947	0.1493463	-0.295594026	0.461700381	-0.136475874	0	0.076923077	Adreian_Payne	rickyrubio9
72	Atlanta Hawks	Al_Horford	Austin_Daye	Al_Horford.Austin_Daye	0	1	0.176470588	0.518546807	0.09150826	0	0	0	0	0.448142821	-0.031920894	-0.01430512	0.836298849	1.130833129	0.945714445	0.812476332	0.973753379	0.791151574	0.751422668	0.404290444	0.303793004	1.239325579	-3.206037032	-3.973323702	0	0.076923077	Al_Horford	Adaye5
73	Atlanta Hawks	Al_Horford	DeMarre_Carroll	Al_Horford.DeMarre_Carroll	1	1	0.176470588	0.518546807	0.09150826	0	0	0	0	0.448142821	0.4127766	0.18498287	0.836298849	0.24723029	0.206758407	0.812476332	-0.463972488	-0.376966665	0.751422668	0.404290444	0.303793004	1.239325579	-0.069533611	-0.086174783	0	0.153846154	Al_Horford	DeMarreCarroll1
74	Atlanta Hawks	Al_Horford	Dennis_Schroder	Al_Horford.Dennis_Schroder	0	1	0.176470588	0.518546807	0.09150826	0	0	0	0	0.448142821	-1.294625997	-0.580177347	0.836298849	-1.81450967	-1.517472349	0.812476332	-1.262490548	-1.02574369	0.751422668	-0.921352562	-0.6923252	1.239325579	-0.371997889	-0.4610265	0	0.153846154	Al_Horford	DennisMike93
75	Atlanta Hawks	Al_Horford	John_Jenkins	Al_Horford.John_Jenkins	1	1	0.176470588	0.518546807	0.09150826	0	0	0	0	0.448142821	-0.689470648	-0.308981321	0.836298849	-0.93090683	-0.778516311	0.812476332	0.383715403	0.311759684	0.751422668	-0.432097171	-0.324687609	1.239325579	-0.579912938	-0.718700937	0	0.230769231	Al_Horford	JohnnyCashVU23
76	Atlanta Hawks	Al_Horford	Kyle_Korver	Al_Horford.Kyle_Korver	1	1	0.176470588	0.518546807	0.09150826	0.058823529	0.010380623	0.030502753	0.005382839	0.448142821	1.695129606	0.759660164	0.836298849	-0.04730399	-0.039560273	0.812476332	1.01702283	0.826306979	0.751422668	1.240678059	0.932273618	1.239325579	0.70344828	0.871801447	0	0.230769231	Al_Horford	KyleKorver
77	Atlanta Hawks	Al_Horford	Paul_Millsap	Al_Horford.Paul_Millsap	1	1	0.176470588	0.518546807	0.09150826	0.117647059	0.020761246	0.061005507	0.010765678	0.448142821	0.761199378	0.341126037	0.836298849	0.24723029	0.206758407	0.812476332	-1.492605358	-1.212706527	0.751422668	0.893545835	0.671430595	1.239325579	1.047247952	1.297881175	0	0.153846154	Al_Horford	Paulmillsap4
78	Atlanta Hawks	Al_Horford	Shelvin_Mack	Al_Horford.Shelvin_Mack	1	1	0.176470588	0.518546807	0.09150826	0	0	0	0	0.448142821	-0.481202897	-0.215647624	0.836298849	-1.22544111	-1.02483499	0.812476332	0.419117682	0.340523197	0.751422668	-0.084964947	-0.063844587	1.239325579	-0.072610077	-0.089987526	0	0.230769231	Al_Horford	ShelvinMack
79	Atlanta Hawks	Al_Horford	Jeff_Teague	Al_Horford.Jeff_Teague	1	1	0.176470588	0.518546807	0.09150826	0.058823529	0.010380623	0.030502753	0.005382839	0.448142821	-0.035195543	-0.01577263	0.836298849	-1.51997539	-1.27115367	0.812476332	-0.24762523	-0.201189639	0.751422668	0.404290444	0.303793004	1.239325579	0.905953041	1.122770777	0	0.461538462	Al_Horford	Teague0
80	Atlanta Hawks	Al_Horford	Thabo_Sefolosha	Al_Horford.Thabo_Sefolosha	1	1	0.176470588	0.518546807	0.09150826	0	0	0	0	0.448142821	0.947199507	0.42448066	0.836298849	-0.04730399	-0.039560273	0.812476332	1.194034223	0.970124546	0.751422668	0.893545835	0.671430595	1.239325579	0.366317292	0.45398639	0	0.076923077	Al_Horford	ThaboSefolosha
81	Atlanta Hawks	Al_Horford	Mike_Muscala	Al_Horford.Mike_Muscala	1	1	0.176470588	0.518546807	0.09150826	0	0	0	0	0.448142821	-0.766097461	-0.343321078	0.836298849	1.130833129	0.945714445	0.812476332	-1.254623375	-1.019351798	0.751422668	-0.921352562	-0.6923252	1.239325579	-0.970460266	-1.202716231	0	0.153846154	Al_Horford	mikejawz
82	Atlanta Hawks	Al_Horford	Mike_Scott	Al_Horford.Mike_Scott	1	1	0.176470588	0.518546807	0.09150826	0	0	0	0	0.448142821	-0.058773025	-0.026338709	0.836298849	0.24723029	0.206758407	0.812476332	0.330611986	0.268614413	0.751422668	-0.432097171	-0.324687609	1.239325579	0.186144449	0.230693578	0	0.230769231	Al_Horford	mikescott
83	Utah Jazz	Alec_Burks	Trevor_Booker	Alec_Burks.Trevor_Booker	1	1	0	-0.015979612	0	0	0	0	0	-0.778541131	0.094480604	-0.073557037	-0.34183827	0.24723029	-0.084512775	0.411250509	1.184200257	0.487002958	-0.084964947	0.184291725	-0.015658337	0.108879646	0.51951707	0.056564834	0	0.076923077	AlecBurks10	35_Fitz
84	Utah Jazz	Alec_Burks	Jack_Cooley	Alec_Burks.Jack_Cooley	0	1	0	-0.015979612	0	0	0	0	0	-0.778541131	-0.708463618	0.551568066	-0.34183827	0.541764569	-0.185195863	0.411250509	-0.871098691	-0.35823978	-0.084964947	-1.757740177	0.1493463	0.108879646	-3.121253676	-0.339840994	0	0.076923077	AlecBurks10	JackCooligan45
85	Utah Jazz	Alec_Burks	Jeremy_Evans	Alec_Burks.Jeremy_Evans	1	1	0	-0.015979612	0	0	0	0	0	-0.778541131	0.115438364	-0.089873515	-0.34183827	0.541764569	-0.185195863	0.411250509	-0.910434556	-0.374416674	-0.084964947	0.184291725	-0.015658337	0.108879646	-0.322828536	-0.035149457	0	0.307692308	AlecBurks10	JeremyEvans40
86	Utah Jazz	Alec_Burks	Joe_Ingles	Alec_Burks.Joe_Ingles	1	1	0	-0.015979612	0	0	0	0	0	-0.778541131	0.129846826	-0.101091094	-0.34183827	0.24723029	-0.084512775	0.411250509	1.099628147	0.452222635	-0.084964947	-1.757740177	0.1493463	0.108879646	-1.361687785	-0.148260084	0	0.076923077	AlecBurks10	Joeingles7
87	Utah Jazz	Alec_Burks	Trey_Burke	Alec_Burks.Trey_Burke	1	1	0	-0.015979612	0	0	0	0	0	-0.778541131	-1.093562477	0.851383368	-0.34183827	-1.81450967	0.620268847	0.411250509	-0.469872868	-0.193235456	-0.084964947	-0.921352562	0.078282671	0.108879646	-0.034569802	-0.003763948	0	0.153846154	AlecBurks10	TreyBurke
88	Utah Jazz	Alec_Burks	Dante_Exum	Alec_Burks.Dante_Exum	1	1	0	-0.015979612	0	0	0	0	0	-0.778541131	-1.730809401	1.347506308	-0.34183827	-0.34183827	0.116853403	0.411250509	0.983587345	0.404500796	-0.084964947	-1.757740177	0.1493463	0.108879646	0.252840441	0.027529178	0	0.076923077	AlecBurks10	daanteee
89	Utah Jazz	Alec_Burks	Derrick_Favors	Alec_Burks.Derrick_Favors	1	1	0	-0.015979612	0	0	0	0	0	-0.778541131	-0.775266482	0.603576843	-0.34183827	0.836298849	-0.285878952	0.411250509	0.324711606	0.133537813	-0.084964947	0.184291725	-0.015658337	0.108879646	1.301968125	0.141757828	0	0.307692308	AlecBurks10	dfavors14
90	Utah Jazz	Alec_Burks	Gordon_Hayward	Alec_Burks.Gordon_Hayward	1	1	0	-0.015979612	0	0	0	0	0	-0.778541131	-0.461554995	0.359339547	-0.34183827	0.24723029	-0.084512775	0.411250509	1.024890003	0.421486535	-0.084964947	0.184291725	-0.015658337	0.108879646	1.408751951	0.153384413	0	0.307692308	AlecBurks10	gordonhayward
91	Dallas Mavericks	Amar'e_Stoudemire	Bernard_James	Amar'e_Stoudemire.Bernard_James	0	1	0.352941176	0.43750115	0.154412171	0	0	0	0	1.296277215	0.763164168	0.989272322	0.836298849	0.836298849	0.699395766	1.194034223	1.255004814	1.498518698	1.337261773	-0.432097171	-0.577827029	-1.775031101	-1.987869136	3.528529542	0	0.076923077	Amareisreal	BernardJame5
92	Dallas Mavericks	Amar'e_Stoudemire	Chandler_Parsons	Amar'e_Stoudemire.Chandler_Parsons	0	1	0.352941176	0.43750115	0.154412171	0	0	0	0	1.296277215	-0.124920958	-0.161932192	0.836298849	0.541764569	0.453077086	1.194034223	0.425018062	0.507486111	1.337261773	-0.084964947	-0.113620375	-1.775031101	1.406183104	-2.496018743	0	0.076923077	Amareisreal	ChandlerParsons
93	Dallas Mavericks	Amar'e_Stoudemire	Dwight_Powell	Amar'e_Stoudemire.Dwight_Powell	0	1	0.352941176	0.43750115	0.154412171	0	0	0	0	1.296277215	-0.778541131	-1.009205129	0.836298849	1.130833129	0.945714445	1.194034223	-2.452400465	-2.928250084	1.337261773	-1.757740177	-2.350558746	-1.775031101	-1.361687785	2.417038169	0	0.076923077	Amareisreal	DwightPowell33
94	Dallas Mavericks	Amar'e_Stoudemire	Greg_Smith	Amar'e_Stoudemire.Greg_Smith	0	1	0.352941176	0.43750115	0.154412171	0	0	0	0	1.296277215	-0.652139635	-0.84535375	0.836298849	0.836298849	0.699395766	1.194034223	0.383715403	0.458169323	1.337261773	-0.084964947	-0.113620375	-1.775031101	-0.84752396	1.504381388	0	0.076923077	Amareisreal	Ju_Smith4
95	Dallas Mavericks	Amar'e_Stoudemire	Raymond_Felton	Amar'e_Stoudemire.Raymond_Felton	0	1	0.352941176	0.43750115	0.154412171	0	0	0	0	1.296277215	0.911178356	1.181139742	0.836298849	-1.81450967	-1.517472349	1.194034223	-1.396232489	-1.667149375	1.337261773	1.02067934	1.364915464	-1.775031101	0.292509921	-0.519214207	0	0.307692308	Amareisreal	RFeltonGBMS
96	Dallas Mavericks	Amar'e_Stoudemire	Rajon_Rondo	Amar'e_Stoudemire.Rajon_Rondo	0	1	0.352941176	0.43750115	0.154412171	0.235294118	0.083044983	0.102941447	0.036332275	1.296277215	0.514290755	0.666663388	0.836298849	-1.81450967	-1.517472349	1.194034223	0.328645192	0.392413607	1.337261773	0.893545835	1.194904688	-1.775031101	1.29936663	-2.30641618	0	0.076923077	Amareisreal	RajonRondo
97	Dallas Mavericks	Amar'e_Stoudemire	Al-Farouq_Aminu	Al-Farouq_Aminu.Amar'e_Stoudemire	0	1	0.352941176	0.43750115	0.154412171	0	0	0	0	1.296277215	-0.58075226	-0.752815922	0.836298849	0.541764569	0.453077086	1.194034223	0.822310298	0.981866638	1.337261773	0.184291725	0.246446279	-1.775031101	-0.819460987	1.454568738	0	0.076923077	Amareisreal	farouq1
98	Dallas Mavericks	Amar'e_Stoudemire	Jose_Barea	Amar'e_Stoudemire.Jose_Barea	0	1	0.352941176	0.43750115	0.154412171	0	0	0	0	1.296277215	0.911178356	1.181139742	0.836298849	-2.10904395	-1.763791029	1.194034223	0.845911817	1.01004766	1.337261773	0.893545835	1.194904688	-1.775031101	-0.881428756	1.564563456	0	0.076923077	Amareisreal	jjbareapr
99	Dallas Mavericks	Amar'e_Stoudemire	Dirk_Nowitzki	Amar'e_Stoudemire.Dirk_Nowitzki	0	1	0.352941176	0.43750115	0.154412171	0.764705882	0.269896194	0.334559703	0.118079895	1.296277215	2.3513695	3.048026707	0.836298849	1.425367409	1.192033124	1.194034223	0.051327344	0.061286605	1.337261773	1.66096312	2.221142488	-1.775031101	0.903326244	-1.603432177	0	0.076923077	Amareisreal	swish41
100	Dallas Mavericks	Amar'e_Stoudemire	Tyson_Chandler	Amar'e_Stoudemire.Tyson_Chandler	0	1	0.352941176	0.43750115	0.154412171	0.058823529	0.020761246	0.025735362	0.009083069	1.296277215	1.325749068	1.71853831	0.836298849	1.719901689	1.438351804	1.194034223	1.390713548	1.660559571	1.337261773	1.426684326	1.907850412	-1.775031101	1.414358042	-2.510529513	0	0.307692308	Amareisreal	tysonchandler
101	Detroit Pistons	Andre_Drummond	Anthony_Tolliver	Andre_Drummond.Anthony_Tolliver	1	1	0	-0.015979612	0	0	0	0	0	-1.271048516	0.688502144	-0.875119628	1.130833129	0.24723029	0.279576202	-0.147318775	0.194903251	-0.028712908	-0.432097171	0.590296711	-0.255065539	-0.028206756	0.099517343	-0.002807061	0	0.076923077	AndreDrummondd	ATolliver44
102	Detroit Pistons	Andre_Drummond	Kentavious_Caldwell-Pope	Andre_Drummond.Kentavious_Caldwell-Pope	1	1	0	-0.015979612	0	0	0	0	0	-1.271048516	-1.157745621	1.471550853	1.130833129	-0.63637255	-0.719631162	-0.147318775	-1.559476329	0.229740142	-0.432097171	-0.921352562	0.398113835	-0.028206756	0.034670548	-0.000977944	0	0.153846154	AndreDrummondd	CaldwellPope
103	Detroit Pistons	Andre_Drummond	Cartier_Martin	Andre_Drummond.Cartier_Martin	0	1	0	-0.015979612	0	0	0	0	0	-1.271048516	0.81490364	-1.035782062	1.130833129	-0.04730399	-0.05349292	-0.147318775	1.097661354	-0.161706125	-0.432097171	0.590296711	-0.255065539	-0.028206756	-0.691938177	0.019517331	0	0.076923077	AndreDrummondd	CartierMartin
104	Detroit Pistons	Andre_Drummond	Jodie_Meeks	Andre_Drummond.Jodie_Meeks	1	1	0	-0.015979612	0	0	0	0	0	-1.271048516	0.157353886	-0.200004424	1.130833129	-0.93090683	-1.052700284	-0.147318775	-0.538710632	0.07936219	-0.432097171	0.404290444	-0.174692757	-0.028206756	0.669421461	-0.018882208	0	0.076923077	AndreDrummondd	Jmeeks20
105	Detroit Pistons	Andre_Drummond	John_Lucas	Andre_Drummond.John_Lucas	1	1	0	-0.015979612	0	0	0	0	0	-1.271048516	1.293002566	-1.643468992	1.130833129	-2.40357823	-2.718045891	-0.147318775	1.17436629	-0.173006203	-0.432097171	0.590296711	-0.255065539	-0.028206756	-1.882763703	0.053106656	0	0.076923077	AndreDrummondd	Luke1luk
106	Detroit Pistons	Andre_Drummond	Greg_Monroe	Andre_Drummond.Greg_Monroe	1	1	0	-0.015979612	0	0	0	0	0	-1.271048516	-0.509364888	0.647427484	1.130833129	1.130833129	1.278783566	-0.147318775	-1.423767595	0.209747697	-0.432097171	0.184291725	-0.079631933	-0.028206756	0.594875732	-0.016779515	0	0.230769231	AndreDrummondd	M10OSE
107	Detroit Pistons	Andre_Drummond	Spencer_Dinwiddie	Andre_Drummond.Spencer_Dinwiddie	1	1	0	-0.015979612	0	0	0	0	0	-1.271048516	-1.188527334	1.510675903	1.130833129	-0.34183827	-0.386562041	-0.147318775	-0.576079703	0.084867356	-0.432097171	-1.757740177	0.759514557	-0.028206756	-1.097016684	0.030943282	0	0.076923077	AndreDrummondd	SDinwiddie_25
108	Detroit Pistons	Andre_Drummond	Quincy_Miller	Andre_Drummond.Quincy_Miller	0	1	0	-0.015979612	0	0	0	0	0	-1.271048516	-1.097492059	1.394965652	1.130833129	0.541764569	0.612645323	-0.147318775	0.906882408	-0.133600805	-0.432097171	-0.432097171	0.186707965	-0.028206756	-2.199852408	0.0620507	0	0.076923077	AndreDrummondd	qmillertime
109	Detroit Pistons	Andre_Drummond	Caron_Butler	Andre_Drummond.Caron_Butler	1	1	0	-0.015979612	0	0.117647059	0	-0.001879954	0	-1.271048516	1.936798788	-2.461765225	1.130833129	-0.04730399	-0.05349292	-0.147318775	0.350279918	-0.051602808	-0.432097171	1.337261773	-0.577827029	-0.028206756	0.432889881	-0.012210419	1	0.076923077	AndreDrummondd	realtuffjuice
110	New York Knicks	Andrea_Bargnani	Cleanthony_Early	Andrea_Bargnani.Cleanthony_Early	0	1	0	-0.84001588	0	0	0	0	0	0.592227428	-0.716977709	-0.424613864	1.425367409	0.24723029	0.352393997	0.255873842	-0.373499998	-0.09556888	0.893545835	-1.757740177	-1.570621414	1.204333156	-1.361687785	-1.639925748	0	0.076923077	AndreaBargnani	Clearly_BallLyf
111	New York Knicks	Andrea_Bargnani	Jason_Smith	Andrea_Bargnani.Jason_Smith	1	1	0	-0.84001588	0	0	0	0	0	0.592227428	0.509051314	0.30147415	1.425367409	1.425367409	2.031672252	0.255873842	-1.569310295	-0.401545455	0.893545835	0.590296711	0.527457167	1.204333156	0.172381496	0.207604751	0	0.076923077	AndreaBargnani	JasonSmith014
112	New York Knicks	Andrea_Bargnani	Jose_Calderon	Andrea_Bargnani.Jose_Calderon	1	1	0	-0.84001588	0	0	0	0	0	0.592227428	1.56741825	0.928268079	1.425367409	-1.22544111	-1.74670382	0.255873842	-0.389234344	-0.099594887	0.893545835	1.02067934	0.912023773	1.204333156	0.80750104	0.972500276	0	0.615384615	AndreaBargnani	JmCalderon3
113	New York Knicks	Andrea_Bargnani	Langston_Galloway	Andrea_Bargnani.Langston_Galloway	0	1	0	-0.84001588	0	0	0	0	0	0.592227428	-0.871541195	-0.5161506	1.425367409	-1.51997539	-2.166523384	0.255873842	-0.224023711	-0.057321808	0.893545835	-1.757740177	-1.570621414	1.204333156	-1.991779666	-2.398766292	0	0.076923077	AndreaBargnani	LangGalloway10
114	New York Knicks	Andrea_Bargnani	Louis_Amundson	Andrea_Bargnani.Louis_Amundson	0	1	0	-0.84001588	0	0	0	0	0	0.592227428	1.282523684	0.759545703	1.425367409	0.541764569	0.772213561	0.255873842	-1.002873839	-0.256609182	0.893545835	0.893545835	0.798424159	1.204333156	-1.538501531	-1.852868404	0	0.076923077	AndreaBargnani	LouAmundson17
115	New York Knicks	Andrea_Bargnani	Quincy_Acy	Andrea_Bargnani.Quincy_Acy	0	1	0	-0.84001588	0	0	0	0	0	0.592227428	-0.590576212	-0.349755431	1.425367409	-0.04730399	-0.067425566	0.255873842	1.148797978	0.293947352	0.893545835	-0.432097171	-0.386098627	1.204333156	-0.876577821	-1.055691733	0	0.153846154	AndreaBargnani	QuincyAcy
116	New York Knicks	Andrea_Bargnani	Ricky_Ledo	Andrea_Bargnani.Ricky_Ledo	0	1	0	-0.84001588	0	0	0	0	0	0.592227428	-1.052301885	-0.623202039	1.425367409	-0.04730399	-0.067425566	0.255873842	0.316844433	0.081072202	0.893545835	-0.921352562	-0.823270744	1.204333156	-3.299928214	-3.97421296	0	0.076923077	AndreaBargnani	REALRICKLEDO1
117	New York Knicks	Andrea_Bargnani	Carmelo_Anthony	Andrea_Bargnani.Carmelo_Anthony	1	1	0	-0.84001588	0	0.470588235	0	-0.395301591	0	0.592227428	0.929516397	0.550485105	1.425367409	0.24723029	0.352393997	0.255873842	1.060292282	0.27130106	0.893545835	1.240678059	1.108602712	1.204333156	1.754644742	2.113176839	0	0.153846154	AndreaBargnani	carmeloanthony
118	New York Knicks	Andrea_Bargnani	Cole_Aldrich	Andrea_Bargnani.Cole_Aldrich	0	1	0	-0.84001588	0	0	0	0	0	0.592227428	-0.128850538	-0.076308822	1.425367409	1.130833129	1.611852688	0.255873842	0.415184095	0.10623475	0.893545835	0.184291725	0.164673103	1.204333156	-0.876577821	-1.055691733	0	0.153846154	AndreaBargnani	colea45
119	New York Knicks	Andrea_Bargnani	Travis_Wear	Andrea_Bargnani.Travis_Wear	0	1	0	-0.84001588	0	0	0	0	0	0.592227428	-0.58075226	-0.343937417	1.425367409	0.836298849	1.192033124	0.255873842	-0.690153712	-0.176592282	0.893545835	-1.757740177	-1.570621414	1.204333156	-1.361687785	-1.639925748	0	0.076923077	AndreaBargnani	traviswear
120	New Orleans Pelicans	Anthony_Davis	Omer_Asik	Anthony_Davis.Omer_Asik	0	1	0.117647059	-0.606967247	-0.071407911	0	0	0	0	-1.17149915	0.427839991	-0.501214186	0.836298849	1.425367409	1.192033124	0.283408948	-0.660651813	-0.187234635	-0.432097171	0.184291725	-0.079631933	0.613757969	0.943582789	0.579131456	0	0.076923077	AntDavis23	AsikOmer
121	New Orleans Pelicans	Anthony_Davis	Dante_Cunningham	Anthony_Davis.Dante_Cunningham	0	1	0.117647059	-0.606967247	-0.071407911	0	0	0	0	-1.17149915	0.236600421	-0.277177193	0.836298849	0.24723029	0.206758407	0.283408948	-0.082414597	-0.023357034	-0.432097171	0.404290444	-0.174692757	0.613757969	-1.078385775	-0.661867862	0	0.076923077	AntDavis23	DlamarC33
122	New Orleans Pelicans	Anthony_Davis	Jeff_Withey	Anthony_Davis.Jeff_Withey	0	1	0.117647059	-0.606967247	-0.071407911	0	0	0	0	-1.17149915	-0.451076115	0.528435285	0.836298849	1.425367409	1.192033124	0.283408948	0.352246711	0.09982987	-0.432097171	-0.921352562	0.398113835	0.613757969	-0.970460266	-0.595627721	0	0.153846154	AntDavis23	JeffWithey
123	New Orleans Pelicans	Anthony_Davis	Jrue_Holiday	Anthony_Davis.Jrue_Holiday	0	1	0.117647059	-0.606967247	-0.071407911	0.058823529	0.006920415	-0.035703956	-0.004200465	-1.17149915	-0.514604329	0.602858534	0.836298849	-0.93090683	-0.778516311	0.283408948	-0.389234344	-0.110312496	-0.432097171	0.404290444	-0.174692757	0.613757969	1.08153105	0.6637983	0	0.153846154	AntDavis23	Jrue_Holiday11
124	New Orleans Pelicans	Anthony_Davis	Quincy_Pondexter	Anthony_Davis.Quincy_Pondexter	0	1	0.117647059	-0.606967247	-0.071407911	0	0	0	0	-1.17149915	0.025058019	-0.029355448	0.836298849	-0.04730399	-0.039560273	0.283408948	1.117329286	0.316661117	-0.432097171	0.184291725	-0.079631933	0.613757969	0.138605558	0.085070266	0	0.076923077	AntDavis23	QuincyPondexter
125	New Orleans Pelicans	Anthony_Davis	Luke_Babbitt	Anthony_Davis.Luke_Babbitt	0	1	0.117647059	-0.606967247	-0.071407911	0	0	0	0	-1.17149915	-0.280794305	0.328950289	0.836298849	0.541764569	0.453077086	0.283408948	-1.476871012	-0.418558459	-0.432097171	0.184291725	-0.079631933	0.613757969	-0.819460987	-0.502950711	0	0.153846154	AntDavis23	RealBabbitt08
126	New Orleans Pelicans	Anthony_Davis	Eric_Gordon	Anthony_Davis.Eric_Gordon	1	1	0.117647059	-0.606967247	-0.071407911	0	0	0	0	-1.17149915	-0.164871689	0.193147043	0.836298849	-0.93090683	-0.778516311	0.283408948	-0.355798859	-0.10083658	-0.432097171	0.590296711	-0.255065539	0.613757969	1.41723545	0.869839551	0	0.230769231	AntDavis23	TheofficialEG10
127	New Orleans Pelicans	Anthony_Davis	Tyreke_Evans	Anthony_Davis.Tyreke_Evans	0	1	0.117647059	-0.606967247	-0.071407911	0	0	0	0	-1.17149915	-0.34039294	0.39877004	0.836298849	-0.34183827	-0.285878952	0.283408948	-0.73145637	-0.20730128	-0.432097171	0.404290444	-0.174692757	0.613757969	1.187388042	0.728768872	0	0.153846154	AntDavis23	TyrekeEvans
128	New Orleans Pelicans	Anthony_Davis	Jimmer_Fredette	Anthony_Davis.Jimmer_Fredette	0	1	0.117647059	-0.606967247	-0.071407911	0	0	0	0	-1.17149915	-0.205477351	0.240716542	0.836298849	-1.51997539	-1.27115367	0.283408948	-0.157152741	-0.044538493	-0.432097171	-0.084964947	0.036713113	0.613757969	-0.876577821	-0.538006623	0	0.076923077	AntDavis23	jimmerfredette
129	New Orleans Pelicans	Anthony_Davis	Ryan_Anderson	Anthony_Davis.Ryan_Anderson	1	1	0.117647059	-0.606967247	-0.071407911	0	0	0	0	-1.17149915	-0.012272992	0.014377799	0.836298849	0.836298849	0.699395766	0.283408948	-0.351865273	-0.099721767	-0.432097171	0.590296711	-0.255065539	0.613757969	0.954975865	0.586124047	0	0.230769231	AntDavis23	ryananderson33
130	Minnesota Timberwolves	Anthony_Bennett	Andrew_Wiggins	Andrew_Wiggins.Anthony_Bennett	1	1	0	-2.03373761	0	0	0	0	0	-1.173463942	-1.639119196	1.923447274	0.24723029	0.24723029	0.061122816	-0.155185948	-0.082414597	0.012789587	-0.921352562	-1.757740177	1.619498414	0.607381229	0.599469937	0.364106787	0	0.076923077	AnthonyBennett	22wiggins
131	Minnesota Timberwolves	Anthony_Bennett	Adreian_Payne	Adreian_Payne.Anthony_Bennett	0	1	0	-2.03373761	0	0	0	0	0	-1.173463942	-0.679646695	0.797540891	0.24723029	0.836298849	0.206758407	-0.155185948	-0.617382362	0.095809067	-0.921352562	-1.757740177	1.619498414	0.607381229	-0.295594026	-0.179538262	0	0.076923077	AnthonyBennett	Adreian_Payne
132	Minnesota Timberwolves	Anthony_Bennett	Chase_Budinger	Anthony_Bennett.Chase_Budinger	0	1	0	-2.03373761	0	0	0	0	0	-1.173463942	-0.022751871	0.026698501	0.24723029	-0.04730399	-0.011694979	-0.155185948	-0.49544118	0.076885509	-0.921352562	0.404290444	-0.372494036	0.607381229	0.51951707	0.315544916	0	0.076923077	AnthonyBennett	CBudinger
133	Minnesota Timberwolves	Anthony_Bennett	Justin_Hamilton	Anthony_Bennett.Justin_Hamilton	1	1	0	-2.03373761	0	0	0	0	0	-1.173463942	-0.467449366	0.548534976	0.24723029	1.425367409	0.352393997	-0.155185948	0.377815024	-0.058631582	-0.921352562	-0.921352562	0.848890543	0.607381229	-0.970460266	-0.589439349	0	0.076923077	AnthonyBennett	Justin__41
134	Minnesota Timberwolves	Anthony_Bennett	Robbie_Hummel	Anthony_Bennett.Robbie_Hummel	0	1	0	-2.03373761	0	0	0	0	0	-1.173463942	-0.212681582	0.249574167	0.24723029	0.24723029	0.061122816	-0.155185948	-0.24762523	0.038427956	-0.921352562	-0.921352562	0.848890543	0.607381229	-0.908863636	-0.552026712	0	0.076923077	AnthonyBennett	RobbieHummel
135	Minnesota Timberwolves	Anthony_Bennett	Zach_LaVine	Anthony_Bennett.Zach_LaVine	0	1	0	-2.03373761	0	0	0	0	0	-1.173463942	-1.648943147	1.934975325	0.24723029	-0.63637255	-0.15733057	-0.155185948	-0.696054092	0.108017814	-0.921352562	-1.757740177	1.619498414	0.607381229	-0.211214051	-0.12828745	0	0.076923077	AnthonyBennett	ZachLaVine
136	Minnesota Timberwolves	Anthony_Bennett	Ricky_Rubio	Anthony_Bennett.Ricky_Rubio	1	1	0	-2.03373761	0	0	0	0	0	-1.173463942	-0.600400163	0.704547942	0.24723029	-0.93090683	-0.230148365	-0.155185948	1.138964012	-0.176751209	-0.921352562	-0.084964947	0.078282671	0.607381229	0.461700381	0.280428145	0	0.076923077	AnthonyBennett	rickyrubio9
137	New Orleans Pelicans	Omer_Asik	Anthony_Davis	Anthony_Davis.Omer_Asik	0	1	0	-0.606967247	0	0.117647059	0	-0.071407911	0	0.427839991	-1.17149915	-0.501214186	1.425367409	0.836298849	1.192033124	-0.660651813	0.283408948	-0.187234635	0.184291725	-0.432097171	-0.079631933	0.943582789	0.613757969	0.579131456	0	0.076923077	AsikOmer	AntDavis23
138	New Orleans Pelicans	Omer_Asik	Dante_Cunningham	Dante_Cunningham.Omer_Asik	0	1	0	-0.606967247	0	0	0	0	0	0.427839991	0.236600421	0.101227122	1.425367409	0.24723029	0.352393997	-0.660651813	-0.082414597	0.054447353	0.184291725	0.404290444	0.074507383	0.943582789	-1.078385775	-1.017546257	0	0.076923077	AsikOmer	DlamarC33
139	New Orleans Pelicans	Omer_Asik	Jeff_Withey	Jeff_Withey.Omer_Asik	0	1	0	-0.606967247	0	0	0	0	0	0.427839991	-0.451076115	-0.192988401	1.425367409	1.425367409	2.031672252	-0.660651813	0.352246711	-0.232712429	0.184291725	-0.921352562	-0.169797653	0.943582789	-0.970460266	-0.915709604	0	0.076923077	AsikOmer	JeffWithey
140	New Orleans Pelicans	Omer_Asik	Jrue_Holiday	Jrue_Holiday.Omer_Asik	0	1	0	-0.606967247	0	0.058823529	0	-0.035703956	0	0.427839991	-0.514604329	-0.220168312	1.425367409	-0.93090683	-1.326884257	-0.660651813	-0.389234344	0.257148375	0.184291725	0.404290444	0.074507383	0.943582789	1.08153105	1.020514084	0	0.076923077	AsikOmer	Jrue_Holiday11
141	New Orleans Pelicans	Omer_Asik	Quincy_Pondexter	Omer_Asik.Quincy_Pondexter	0	1	0	-0.606967247	0	0	0	0	0	0.427839991	0.025058019	0.010720823	1.425367409	-0.04730399	-0.067425566	-0.660651813	1.117329286	-0.738165619	0.184291725	0.184291725	0.03396344	0.943582789	0.138605558	0.130785819	0	0.076923077	AsikOmer	QuincyPondexter
142	New Orleans Pelicans	Omer_Asik	Luke_Babbitt	Luke_Babbitt.Omer_Asik	0	1	0	-0.606967247	0	0	0	0	0	0.427839991	-0.280794305	-0.120135033	1.425367409	0.541764569	0.772213561	-0.660651813	-1.476871012	0.975697512	0.184291725	0.184291725	0.03396344	0.943582789	-0.819460987	-0.773229284	0	0.076923077	AsikOmer	RealBabbitt08
143	New Orleans Pelicans	Omer_Asik	Eric_Gordon	Eric_Gordon.Omer_Asik	0	1	0	-0.606967247	0	0	0	0	0	0.427839991	-0.164871689	-0.070538702	1.425367409	-0.93090683	-1.326884257	-0.660651813	-0.355798859	0.235059161	0.184291725	0.590296711	0.108786799	0.943582789	1.41723545	1.337278979	0	0.076923077	AsikOmer	TheofficialEG10
144	New Orleans Pelicans	Omer_Asik	Tyreke_Evans	Omer_Asik.Tyreke_Evans	0	1	0	-0.606967247	0	0	0	0	0	0.427839991	-0.34039294	-0.145633712	1.425367409	-0.34183827	-0.48724513	-0.660651813	-0.73145637	0.483237977	0.184291725	0.404290444	0.074507383	0.943582789	1.187388042	1.12039892	0	0.076923077	AsikOmer	TyrekeEvans
145	New Orleans Pelicans	Omer_Asik	Jimmer_Fredette	Jimmer_Fredette.Omer_Asik	0	1	0	-0.606967247	0	0	0	0	0	0.427839991	-0.205477351	-0.087911428	1.425367409	-1.51997539	-2.166523384	-0.660651813	-0.157152741	0.103823243	0.184291725	-0.084964947	-0.015658337	0.943582789	-0.876577821	-0.827123745	0	0.076923077	AsikOmer	jimmerfredette
146	New Orleans Pelicans	Omer_Asik	Ryan_Anderson	Omer_Asik.Ryan_Anderson	0	1	0	-0.606967247	0	0	0	0	0	0.427839991	-0.012272992	-0.005250877	1.425367409	0.836298849	1.192033124	-0.660651813	-0.351865273	0.23246043	0.184291725	0.590296711	0.108786799	0.943582789	0.954975865	0.90109879	0	0.076923077	AsikOmer	ryananderson33
147	Los Angeles Clippers	Austin_Rivers	Chris_Paul	Austin_Rivers.Chris_Paul	0	1	0	-0.067070385	0	0.470588235	0	-0.031562534	0	-1.026104684	0.705530325	-0.723947971	-0.93090683	-2.10904395	1.963323418	0.299143294	0.981620552	0.293645205	-0.432097171	1.02067934	-0.441032655	-0.070414364	1.662139104	-0.117038468	0	0.076923077	AustinRivers25	CP3
148	Los Angeles Clippers	Austin_Rivers	Ekpe_Udoh	Austin_Rivers.Ekpe_Udoh	0	1	0	-0.067070385	0	0	0	0	0	-1.026104684	0.218262381	-0.223960052	-0.93090683	0.836298849	-0.778516311	0.299143294	0.54499245	0.163030836	-0.432097171	0.184291725	-0.079631933	-0.070414364	-0.876577821	0.06172367	0	0.076923077	AustinRivers25	EkpeUdoh
149	Los Angeles Clippers	Austin_Rivers	Jamal_Crawford	Austin_Rivers.Jamal_Crawford	1	1	0	-0.067070385	0	0	0	0	0	-1.026104684	1.932214279	-1.982654123	-0.93090683	-0.63637255	0.592403554	0.299143294	-0.609515189	-0.182332381	-0.432097171	1.50993473	-0.652438525	-0.070414364	0.590372186	-0.041570682	0	0.076923077	AustinRivers25	JCrossover
150	Los Angeles Clippers	Austin_Rivers	J.J._Redick	Austin_Rivers.J.J._Redick	1	1	0	-0.067070385	0	0	0	0	0	-1.026104684	0.912488216	-0.936308432	-0.93090683	-0.93090683	0.866587527	0.299143294	-0.401035104	-0.119966962	-0.432097171	0.893545835	-0.386098627	-0.070414364	0.771422991	-0.054319259	1	0.076923077	AustinRivers25	JJRedick
151	Los Angeles Clippers	Austin_Rivers	Jordan_Hamilton	Austin_Rivers.Jordan_Hamilton	0	1	0	-0.067070385	0	0	0	0	0	-1.026104684	-0.590576212	0.605993018	-0.93090683	-0.04730399	0.044035608	0.299143294	-0.334164133	-0.099962959	-0.432097171	-0.084964947	0.036713113	-0.070414364	-2.360334183	0.166201431	0	0.076923077	AustinRivers25	J_Goin_HAM
152	Los Angeles Clippers	Austin_Rivers	Matt_Barnes	Austin_Rivers.Matt_Barnes	0	1	0	-0.067070385	0	0	0	0	0	-1.026104684	1.939418508	-1.990046415	-0.93090683	-0.04730399	0.044035608	0.299143294	0.535158484	0.160089071	-0.432097171	1.240678059	-0.536093479	-0.070414364	0.201518873	-0.014189823	0	0.076923077	AustinRivers25	Matt_Barnes22
153	Los Angeles Clippers	Austin_Rivers	C.J._Wilcox	Austin_Rivers.C.J._Wilcox	0	1	0	-0.067070385	0	0	0	0	0	-1.026104684	-0.646245264	0.663115292	-0.93090683	-0.63637255	0.592403554	0.299143294	0.881314096	0.263639201	-0.432097171	-1.757740177	0.759514557	-0.070414364	-0.718132526	0.050566845	0	0.076923077	AustinRivers25	UCjwilcox23W
154	Los Angeles Clippers	Austin_Rivers	Blake_Griffin	Austin_Rivers.Blake_Griffin	1	1	0	-0.067070385	0	0.294117647	0	-0.019726584	0	-1.026104684	-0.217921023	0.223609782	-0.93090683	0.836298849	-0.778516311	0.299143294	1.125196459	0.336594975	-0.432097171	0.184291725	-0.079631933	-0.070414364	1.557699221	-0.1096844	0	0.076923077	AustinRivers25	blakegriffin32
155	Los Angeles Clippers	Austin_Rivers	Dahntay_Jones	Austin_Rivers.Dahntay_Jones	0	1	0	-0.067070385	0	0	0	0	0	-1.026104684	1.747524008	-1.79314257	-0.93090683	-0.34183827	0.318219581	0.299143294	0.824277092	0.246576964	-0.432097171	1.135685584	-0.490726528	-0.070414364	-1.58295526	0.111462788	1	0.076923077	AustinRivers25	dahntay1
156	Los Angeles Clippers	Austin_Rivers	DeAndre_Jordan	Austin_Rivers.DeAndre_Jordan	1	1	0	-0.067070385	0	0	0	0	0	-1.026104684	-0.062047674	0.063667409	-0.93090683	1.130833129	-1.052700284	0.299143294	1.018989624	0.304823912	-0.432097171	0.590296711	-0.255065539	-0.070414364	1.200041038	-0.084500127	0	0.076923077	AustinRivers25	deandrejordan6
157	Los Angeles Clippers	Austin_Rivers	Glen_Davis	Austin_Rivers.Glen_Davis	0	1	0	-0.067070385	0	0	0	0	0	-1.026104684	0.548347116	-0.562661545	-0.93090683	0.541764569	-0.504332338	0.299143294	0.360113884	0.107725653	-0.432097171	0.751422668	-0.324687609	-0.070414364	-0.876577821	0.06172367	0	0.076923077	AustinRivers25	iambigbaby11
158	Los Angeles Clippers	Austin_Rivers	Spencer_Hawes	Austin_Rivers.Spencer_Hawes	0	1	0	-0.067070385	0	0	0	0	0	-1.026104684	-0.007033553	0.007217161	-0.93090683	1.719901689	-1.60106823	0.299143294	-0.155185948	-0.046422835	-0.432097171	0.751422668	-0.324687609	-0.070414364	0.568200933	-0.040009507	0	0.076923077	AustinRivers25	spencerhawes00
159	Golden State Warriors	Brandon_Rush	David_Lee	Brandon_Rush.David_Lee	1	1	0	0.43750115	0	0.117647059	0	0.051470724	0	0.664924662	1.188868689	0.790508112	-0.34183827	0.541764569	-0.185195863	1.013089244	1.081927008	1.096088614	0.590296711	1.02067934	0.602503657	-0.691938177	1.423451222	-0.984940244	0	0.230769231	BRush_25	Dlee042
160	Golden State Warriors	Brandon_Rush	Klay_Thompson	Brandon_Rush.Klay_Thompson	1	1	0	0.43750115	0	0.058823529	0	0.025735362	0	0.664924662	-0.433393004	-0.288173697	-0.34183827	-0.04730399	0.016170314	1.013089244	-1.998071224	-2.024224465	0.590296711	-0.084964947	-0.050154529	-0.691938177	0.120054818	-0.083070512	0	0.230769231	BRush_25	KlayThompson
161	Golden State Warriors	Brandon_Rush	Draymond_Green	Brandon_Rush.Draymond_Green	1	1	0	0.43750115	0	0	0	0	0	0.664924662	-0.449111325	-0.298625196	-0.34183827	-0.04730399	0.016170314	1.013089244	0.523357724	0.530208081	0.590296711	-0.432097171	-0.255065539	-0.691938177	-0.876577821	0.60653766	0	0.153846154	BRush_25	Money23Green
162	Golden State Warriors	Brandon_Rush	Marreese_Speights	Brandon_Rush.Marreese_Speights	1	1	0	0.43750115	0	0	0	0	0	0.664924662	0.168487698	0.112031626	-0.34183827	0.836298849	-0.285878952	1.013089244	-0.08438139	-0.085485879	0.590296711	0.590296711	0.348450207	-0.691938177	0.262450288	-0.181599374	0	0.076923077	BRush_25	Mospeights16
163	Golden State Warriors	Brandon_Rush	Stephen_Curry	Brandon_Rush.Stephen_Curry	1	1	0	0.43750115	0	0.117647059	0	0.051470724	0	0.664924662	0.0224383	0.014919779	-0.34183827	-1.22544111	0.41890267	1.013089244	1.060292282	1.074170706	0.590296711	0.404290444	0.238651319	-0.691938177	1.139592573	-0.788527608	0	0.230769231	BRush_25	StephenCurry30
164	Golden State Warriors	Brandon_Rush	Leandro_Barbosa	Brandon_Rush.Leandro_Barbosa	0	1	0	0.43750115	0	0	0	0	0	0.664924662	1.288418055	0.85670094	-0.34183827	-1.22544111	0.41890267	1.013089244	-0.161086327	-0.163194825	0.590296711	1.240678059	0.732368178	-0.691938177	-0.876577821	0.60653766	0	0.076923077	BRush_25	TheBlurBarbosa
165	Golden State Warriors	Brandon_Rush	Andre_Iguodala	Andre_Iguodala.Brandon_Rush	0	1	0	0.43750115	0	0.058823529	0	0.025735362	0	0.664924662	1.009417862	0.671186831	-0.34183827	-0.34183827	0.116853403	1.013089244	-0.460038901	-0.466060463	0.590296711	1.135685584	0.670391465	-0.691938177	1.25892856	-0.871100733	0	0.076923077	BRush_25	andre
166	Golden State Warriors	Brandon_Rush	Andrew_Bogut	Andrew_Bogut.Brandon_Rush	0	1	0	0.43750115	0	0	0	0	0	0.664924662	0.809664201	0.538365696	-0.34183827	1.425367409	-0.48724513	1.013089244	-1.516206877	-1.536052879	0.590296711	1.02067934	0.602503657	-0.691938177	1.303425392	-0.90188979	0	0.153846154	BRush_25	andrewbogut
167	Golden State Warriors	Brandon_Rush	Festus_Ezeli	Brandon_Rush.Festus_Ezeli	1	1	0	0.43750115	0	0	0	0	0	0.664924662	-0.3613507	-0.240270992	-0.34183827	1.130833129	-0.386562041	1.013089244	-0.50724194	-0.513881353	0.590296711	-0.921352562	-0.543871387	-0.691938177	-0.715824227	0.495306111	0	0.153846154	BRush_25	fezzyfel
168	Golden State Warriors	Brandon_Rush	Harrison_Barnes	Brandon_Rush.Harrison_Barnes	1	1	0	0.43750115	0	0	0	0	0	0.664924662	-0.984844092	-0.654847125	-0.34183827	0.24723029	-0.084512775	1.013089244	-1.018608185	-1.031940996	0.590296711	-0.432097171	-0.255065539	-0.691938177	0.113086133	-0.078248613	0	0.153846154	BRush_25	hbarnes
169	Los Angeles Lakers	Jabari_Brown	Robert_Sacre	Jabari_Brown.Robert_Sacre	0	1	0	1.342617311	0	0	0	0	0	-1.117139959	-0.271625284	0.303443459	-0.93090683	1.425367409	-1.326884257	-1.109080674	-2.061008608	2.285824817	-1.757740177	-0.432097171	0.759514557	-3.121253676	-0.876577821	2.736021746	0	0.076923077	Bari_BrownIDF	Bobby_Sacre
170	Los Angeles Lakers	Jabari_Brown	Julius_Randle	Jabari_Brown.Julius_Randle	1	1	0	1.342617311	0	0	0	0	0	-1.117139959	-1.582795213	1.768203779	-0.93090683	0.541764569	-0.504332338	-1.109080674	0.171301732	-0.189987441	-1.757740177	-1.757740177	3.089650528	-3.121253676	0.09879349	-0.308359544	0	0.076923077	Bari_BrownIDF	J30_RANDLE
171	Los Angeles Lakers	Jabari_Brown	Jordan_Clarkson	Jabari_Brown.Jordan_Clarkson	1	1	0	1.342617311	0	0	0	0	0	-1.117139959	-0.990083533	1.106061877	-0.93090683	-0.63637255	0.592403554	-1.109080674	0.85377899	-0.946909779	-1.757740177	-1.757740177	3.089650528	-3.121253676	-1.361687785	4.250173005	1	0.076923077	Bari_BrownIDF	JClark5on
172	Los Angeles Lakers	Jabari_Brown	Jeremy_Lin	Jabari_Brown.Jeremy_Lin	0	1	0	1.342617311	0	0	0	0	0	-1.117139959	-0.083660366	0.093460338	-0.93090683	-1.22544111	1.1407715	-1.109080674	0.22440515	-0.248883415	-1.757740177	0.184291725	-0.323936969	-3.121253676	0.943582789	-2.945161249	0	0.076923077	Bari_BrownIDF	JLin7
173	Los Angeles Lakers	Jabari_Brown	Carlos_Boozer	Carlos_Boozer.Jabari_Brown	1	1	0	1.342617311	0	0.117647059	0	0.157954978	0	-1.117139959	1.532706959	-1.712248189	-0.93090683	0.541764569	-0.504332338	-1.109080674	-1.256590168	1.393659871	-1.757740177	1.337261773	-2.350558746	-3.121253676	0.16558123	-0.516821022	0	0.076923077	Bari_BrownIDF	MisterCBooz
174	Los Angeles Lakers	Jabari_Brown	Nick_Young	Jabari_Brown.Nick_Young	0	1	0	1.342617311	0	0	0	0	0	-1.117139959	0.688502144	-0.769153257	-0.93090683	-0.04730399	0.044035608	-1.109080674	-2.208518102	2.449424746	-1.757740177	0.751422668	-1.320805814	-3.121253676	0.518598985	-1.618678987	0	0.076923077	Bari_BrownIDF	NickSwagyPYoung
175	Los Angeles Lakers	Jabari_Brown	Ryan_Kelly	Jabari_Brown.Ryan_Kelly	0	1	0	1.342617311	0	0	0	0	0	-1.117139959	-0.711738267	0.795111259	-0.93090683	1.130833129	-1.052700284	-1.109080674	1.103561733	-1.223938992	-1.757740177	-0.921352562	1.619498414	-3.121253676	-0.392022951	1.223603077	0	0.076923077	Bari_BrownIDF	RyanKelly34
176	Los Angeles Lakers	Jabari_Brown	Wayne_Ellington	Jabari_Brown.Wayne_Ellington	0	1	0	1.342617311	0	0	0	0	0	-1.117139959	0.112163715	-0.125302568	-0.93090683	-0.93090683	0.866587527	-1.109080674	-0.591814049	0.656369525	-1.757740177	0.404290444	-0.710637557	-3.121253676	-0.876577821	2.736021746	0	0.076923077	Bari_BrownIDF	WayneElli22
177	Los Angeles Lakers	Jabari_Brown	Ed_Davis	Ed_Davis.Jabari_Brown	0	1	0	1.342617311	0	0	0	0	0	-1.117139959	-0.270970355	0.302711811	-0.93090683	0.836298849	-0.778516311	-1.109080674	0.977686965	-1.084333719	-1.757740177	0.184291725	-0.323936969	-3.121253676	-0.819460987	2.557745619	0	0.076923077	Bari_BrownIDF	eddavis32
178	Los Angeles Lakers	Jabari_Brown	Kobe_Bryant	Jabari_Brown.Kobe_Bryant	1	1	0	1.342617311	0	1	0	1.342617311	0	-1.117139959	2.308799048	-2.579251674	-0.93090683	-0.34183827	0.318219581	-1.109080674	-1.533908017	1.701227738	-1.757740177	1.795173785	-3.155449086	-3.121253676	1.79191963	-5.593035732	0	0.076923077	Bari_BrownIDF	kobebryant
179	Toronto Raptors	Lucas_Nogueira	Bruno_Caboclo	Bruno_Caboclo.Lucas_Nogueira	1	1	0	-0.928566039	0	0	0	0	0	-1.022175105	-1.776654502	1.816052002	1.425367409	0.541764569	0.772213561	0.175235319	-2.477968777	-0.434227648	-1.757740177	-1.757740177	3.089650528	-0.337708487	-0.493533775	0.166670545	0	0.076923077	Bebe92	Bruno_Caboclo
180	Toronto Raptors	Lucas_Nogueira	DeMar_DeRozan	DeMar_DeRozan.Lucas_Nogueira	1	1	0	-0.928566039	0	0.058823529	0	-0.054621532	0	-1.022175105	-0.312230947	0.319154701	1.425367409	-0.04730399	-0.067425566	0.175235319	1.048491522	0.183732746	-1.757740177	0.404290444	-0.710637557	-0.337708487	1.097602329	-0.370669622	0	0.076923077	Bebe92	DeMar_DeRozan
181	Toronto Raptors	Lucas_Nogueira	Amir_Johnson	Amir_Johnson.Lucas_Nogueira	1	1	0	-0.928566039	0	0	0	0	0	-1.022175105	0.23070605	-0.235821981	1.425367409	0.541764569	0.772213561	0.175235319	0.434852028	0.076201434	-1.757740177	1.02067934	-1.794089083	-0.337708487	0.796163818	-0.268871278	0	0.076923077	Bebe92	IamAmirJohnson
182	Toronto Raptors	Lucas_Nogueira	Jonas_Valanciunas	Jonas_Valanciunas.Lucas_Nogueira	1	1	0	-0.928566039	0	0	0	0	0	-1.022175105	-0.969125771	0.990616237	1.425367409	1.425367409	2.031672252	0.175235319	-2.188850169	-0.383563857	-1.757740177	-0.432097171	0.759514557	-0.337708487	0.267126248	-0.090210801	0	0.076923077	Bebe92	JValanciunas
183	Toronto Raptors	Lucas_Nogueira	Kyle_Lowry	Kyle_Lowry.Lucas_Nogueira	1	1	0	-0.928566039	0	0.058823529	0	-0.054621532	0	-1.022175105	0.493987925	-0.504942159	1.425367409	-2.10904395	-3.006162511	0.175235319	1.166499117	0.204411845	-1.757740177	0.893545835	-1.570621414	-0.337708487	1.239325579	-0.418530766	0	0.076923077	Bebe92	Klow7
184	Toronto Raptors	Lucas_Nogueira	Tyler_Hansbrough	Lucas_Nogueira.Tyler_Hansbrough	1	1	0	-0.928566039	0	0	0	0	0	-1.022175105	0.586987989	-0.60000451	1.425367409	0.541764569	0.772213561	0.175235319	1.146831185	0.200965328	-1.757740177	0.404290444	-0.710637557	-0.337708487	0.184391794	-0.062270674	0	0.076923077	Bebe92	THANS50
185	Toronto Raptors	Lucas_Nogueira	Terrence_Ross	Lucas_Nogueira.Terrence_Ross	1	1	0	-0.928566039	0	0	0	0	0	-1.022175105	-0.670477675	0.685345588	1.425367409	-0.04730399	-0.067425566	0.175235319	-0.082414597	-0.014441948	-1.757740177	-0.432097171	0.759514557	-0.337708487	0.041016039	-0.013851464	0	0.076923077	Bebe92	T_DotFlight31
186	Toronto Raptors	Lucas_Nogueira	Lou_Williams	Lou_Williams.Lucas_Nogueira	1	1	0	-0.928566039	0	0	0	0	0	-1.022175105	0.352523038	-0.360340273	1.425367409	-1.81450967	-2.586342948	0.175235319	0.926550341	0.162364344	-1.757740177	1.02067934	-1.794089083	-0.337708487	0.590372186	-0.199373698	0	0.076923077	Bebe92	TeamLou23
187	Toronto Raptors	Lucas_Nogueira	Chuck_Hayes	Chuck_Hayes.Lucas_Nogueira	1	1	0	-0.928566039	0	0	0	0	0	-1.022175105	1.160706699	-1.186445492	1.425367409	-0.34183827	-0.48724513	0.175235319	-0.42266983	-0.074066682	-1.757740177	1.02067934	-1.794089083	-0.337708487	0.66374933	-0.224153782	0	0.076923077	Bebe92	c_hayes44
188	Toronto Raptors	Lucas_Nogueira	Greg_Stiemsma	Greg_Stiemsma.Lucas_Nogueira	0	1	0	-0.928566039	0	0	0	0	0	-1.022175105	0.611875331	-0.62544373	1.425367409	1.130833129	1.611852688	0.175235319	1.215668949	0.213028136	-1.757740177	-0.084964947	0.1493463	-0.337708487	-0.876577821	0.29602777	0	0.076923077	Bebe92	gregstiemsma
189	Toronto Raptors	Lucas_Nogueira	Greivis_Vasquez	Greivis_Vasquez.Lucas_Nogueira	1	1	0	-0.928566039	0	0	0	0	0	-1.022175105	0.299473703	-0.306114564	1.425367409	-0.34183827	-0.48724513	0.175235319	0.423051268	0.074133524	-1.757740177	0.184291725	-0.323936969	-0.337708487	0.722484894	-0.243989281	0	0.076923077	Bebe92	greivisvasquez
190	Toronto Raptors	Lucas_Nogueira	Landry_Fields	Landry_Fields.Lucas_Nogueira	1	1	0	-0.928566039	0	0	0	0	0	-1.022175105	-0.046329353	0.047356711	1.425367409	-0.04730399	-0.067425566	0.175235319	0.423051268	0.074133524	-1.757740177	0.184291725	-0.323936969	-0.337708487	0.702985217	-0.237404074	0	0.076923077	Bebe92	landryfields
191	Toronto Raptors	Lucas_Nogueira	Patrick_Patterson	Lucas_Nogueira.Patrick_Patterson	1	1	0	-0.928566039	0	0	0	0	0	-1.022175105	-0.216611163	0.221414538	1.425367409	0.541764569	0.772213561	0.175235319	0.969819792	0.16994668	-1.757740177	0.184291725	-0.323936969	-0.337708487	0.645976448	-0.218151729	0	0.076923077	Bebe92	pdpatt
192	Orlando Magic	Ben_Gordon	Channing_Frye	Ben_Gordon.Channing_Frye	0	1	0	0.478350839	0	0	0	0	0	1.20524194	1.17707995	1.418666123	-1.22544111	1.130833129	-1.385769405	0.257840635	-0.255492403	-0.065876324	1.135685584	0.893545835	1.014787123	0.432889881	0.963413219	0.417051834	0	0.076923077	BenGordon8	Channing_Frye
193	Orlando Magic	Ben_Gordon	Evan_Fournier	Ben_Gordon.Evan_Fournier	1	1	0	0.478350839	0	0	0	0	0	1.20524194	-1.084393457	-1.306956474	-1.22544111	-0.04730399	0.057968255	0.257840635	-1.034342531	-0.266695535	1.135685584	-0.432097171	-0.490726528	0.432889881	-0.47924832	-0.207461748	0	0.076923077	BenGordon8	EvanFourmizz
194	Orlando Magic	Ben_Gordon	Aaron_Gordon	Aaron_Gordon.Ben_Gordon	0	1	0	0.478350839	0	0	0	0	0	1.20524194	-1.773379853	-2.137351775	-1.22544111	0.541764569	-0.663900575	0.257840635	-3.20568228	-0.826555156	1.135685584	-1.757740177	-1.996240179	0.432889881	0.334411119	0.144763189	0	0.076923077	BenGordon8	IAmAaronGordon
195	Orlando Magic	Ben_Gordon	Kyle_O'Quinn	Ben_Gordon.Kyle_O'Quinn	1	1	0	0.478350839	0	0	0	0	0	1.20524194	-0.463519784	-0.558653484	-1.22544111	0.836298849	-1.02483499	0.257840635	-1.742388101	-0.449258455	1.135685584	-0.432097171	-0.490726528	0.432889881	-0.876577821	-0.379461669	0	0.076923077	BenGordon8	Kyle_OQuinn
196	Orlando Magic	Ben_Gordon	Nikola_Vucevic	Ben_Gordon.Nikola_Vucevic	1	1	0	0.478350839	0	0	0	0	0	1.20524194	-0.602364952	-0.725995504	-1.22544111	1.425367409	-1.74670382	0.257840635	-2.426832153	-0.625735944	1.135685584	-0.084964947	-0.096493465	0.432889881	0.028353406	0.012273903	0	0.076923077	BenGordon8	NikolaVucevic
197	Orlando Magic	Ben_Gordon	Victor_Oladipo	Ben_Gordon.Victor_Oladipo	1	1	0	0.478350839	0	0	0	0	0	1.20524194	-0.967815911	-1.166452327	-1.22544111	-0.93090683	1.1407715	0.257840635	0.737738189	0.190218883	1.135685584	-0.921352562	-1.046366822	0.432889881	0.51592445	0.223338474	0	0.076923077	BenGordon8	VicOladipo
198	Orlando Magic	Ben_Gordon	Elfrid_Payton	Ben_Gordon.Elfrid_Payton	1	1	0	0.478350839	0	0	0	0	0	1.20524194	-1.399414804	-1.686633413	-1.22544111	-0.93090683	1.1407715	0.257840635	-0.184687846	-0.047620032	1.135685584	-1.757740177	-1.996240179	0.432889881	-0.084691116	-0.036661927	0	0.076923077	BenGordon8	elfrid
199	Orlando Magic	Ben_Gordon	Maurice_Harkless	Ben_Gordon.Maurice_Harkless	1	1	0	0.478350839	0	0	0	0	0	1.20524194	-1.211449883	-1.460090208	-1.22544111	0.541764569	-0.663900575	0.257840635	0.910815995	0.234845375	1.135685584	-0.432097171	-0.490726528	0.432889881	-0.281307409	-0.121775131	0	0.076923077	BenGordon8	moe_harkless
200	Orlando Magic	Ben_Gordon	Andrew_Nicholson	Andrew_Nicholson.Ben_Gordon	1	1	0	0.478350839	0	0	0	0	0	1.20524194	-0.392787342	-0.473403778	-1.22544111	0.541764569	-0.663900575	0.257840635	-0.780626201	-0.201277156	1.135685584	-0.432097171	-0.490726528	0.432889881	-0.445636693	-0.192911615	0	0.076923077	BenGordon8	nicholaf44
201	Orlando Magic	Ben_Gordon	Tobias_Harris	Ben_Gordon.Tobias_Harris	1	1	0	0.478350839	0	0	0	0	0	1.20524194	-1.014970874	-1.223285466	-1.22544111	0.541764569	-0.663900575	0.257840635	1.196001016	0.308377662	1.135685584	-0.084964947	-0.096493465	0.432889881	-0.090625983	-0.039231071	0	0.076923077	BenGordon8	tobias31
202	Sacramento Kings	Ben_McLemore	Carl_Landry	Ben_McLemore.Carl_Landry	1	1	0	-2.03373761	0	0	0	0	0	-1.15316111	1.095213695	-1.26295784	-0.63637255	0.541764569	-0.344764101	-0.566245737	0.320778019	-0.181639186	-0.921352562	0.751422668	-0.6923252	0.106688432	0.735232403	0.078440792	0	0.153846154	BenMcLemore	CarlLandry
203	Sacramento Kings	Ben_McLemore	Omri_Casspi	Ben_McLemore.Omri_Casspi	1	1	0	-2.03373761	0	0	0	0	0	-1.15316111	-0.043054704	0.04964901	-0.63637255	0.541764569	-0.344764101	-0.566245737	0.246039876	-0.139319031	-0.921352562	0.404290444	-0.372494036	0.106688432	-0.876577821	-0.093520713	0	0.076923077	BenMcLemore	Casspi18
204	Sacramento Kings	Ben_McLemore	Darren_Collison	Ben_McLemore.Darren_Collison	1	1	0	-2.03373761	0	0	0	0	0	-1.15316111	0.156044027	-0.179943903	-0.63637255	-2.10904395	1.342137677	-0.566245737	-0.041111939	0.02327946	-0.921352562	0.404290444	-0.372494036	0.106688432	0.48555308	0.051802897	0	0.076923077	BenMcLemore	Darren_Collison
205	Sacramento Kings	Ben_McLemore	Derrick_Williams	Ben_McLemore.Derrick_Williams	1	1	0	-2.03373761	0	0	0	0	0	-1.15316111	-0.74186505	0.855489924	-0.63637255	0.24723029	-0.15733057	-0.566245737	0.930483927	-0.526882557	-0.921352562	-0.084964947	0.078282671	0.106688432	0.713624908	0.076135523	0	0.153846154	BenMcLemore	Derr13k
206	Sacramento Kings	Ben_McLemore	Nik_Stauskas	Ben_McLemore.Nik_Stauskas	1	1	0	-2.03373761	0	0	0	0	0	-1.15316111	-1.309034459	1.509527629	-0.63637255	-0.34183827	0.217536492	-0.566245737	-0.513142319	0.290564651	-0.921352562	-1.757740177	1.619498414	0.106688432	0.026732073	0.002852003	0	0.076923077	BenMcLemore	NStauskas11
207	Sacramento Kings	Ben_McLemore	Ray_McCallum	Ben_McLemore.Ray_McCallum	1	1	0	-2.03373761	0	0	0	0	0	-1.15316111	-0.753653789	0.86908424	-0.63637255	-1.22544111	0.779837085	-0.566245737	1.036690763	-0.587021725	-0.921352562	-0.921352562	0.848890543	0.106688432	-0.970460266	-0.103536884	0	0.153846154	BenMcLemore	RayMac3
208	Sacramento Kings	Ben_McLemore	Reggie_Evans	Ben_McLemore.Reggie_Evans	1	1	0	-2.03373761	0	0	0	0	0	-1.15316111	1.893573406	-2.183595211	-0.63637255	0.24723029	-0.15733057	-0.566245737	0.883280889	-0.500154038	-0.921352562	1.337261773	-1.232089561	0.106688432	-0.334927106	-0.035732848	0	0.153846154	BenMcLemore	ReggieEvans30
209	Sacramento Kings	Ben_McLemore	Rudy_Gay	Ben_McLemore.Rudy_Gay	1	1	0	-2.03373761	0	0	0	0	0	-1.15316111	0.399023069	-0.460137885	-0.63637255	0.24723029	-0.15733057	-0.566245737	1.105528527	-0.626000815	-0.921352562	0.893545835	-0.823270744	0.106688432	1.63077049	0.173984347	0	0.153846154	BenMcLemore	RudyGay8
210	Sacramento Kings	Ben_McLemore	Ryan_Hollins	Ben_McLemore.Ryan_Hollins	1	1	0	-2.03373761	0	0	0	0	0	-1.15316111	0.841755771	-0.970680019	-0.63637255	1.425367409	-0.907064693	-0.566245737	-0.817995273	0.463186336	-0.921352562	0.893545835	-0.823270744	0.106688432	-0.876577821	-0.093520713	0	0.076923077	BenMcLemore	TheRyanHollins
211	Sacramento Kings	Ben_McLemore	DeMarcus_Cousins	Ben_McLemore.DeMarcus_Cousins	1	1	0	-2.03373761	0	0.058823529	0	-0.119631624	0	-1.15316111	-0.555209989	0.640246567	-0.63637255	1.130833129	-0.719631162	-0.566245737	0.425018062	-0.240664666	-0.921352562	0.184291725	-0.169797653	0.106688432	1.408751951	0.150297537	0	0.153846154	BenMcLemore	boogiecousins
212	Sacramento Kings	Ben_McLemore	David_Stockton	Ben_McLemore.David_Stockton	0	1	0	-2.03373761	0	0	0	0	0	-1.15316111	-0.781160853	0.900804316	-0.63637255	-2.40357823	1.529571208	-0.566245737	-0.446271349	0.252699249	-0.921352562	-1.757740177	1.619498414	0.106688432	-3.701136383	-0.394868438	0	0.076923077	BenMcLemore	dstockton32
213	Sacramento Kings	Ben_McLemore	Jason_Thompson	Ben_McLemore.Jason_Thompson	1	1	0	-2.03373761	0	0	0	0	0	-1.15316111	0.416706179	-0.48052936	-0.63637255	1.130833129	-0.719631162	-0.566245737	1.424149033	-0.806418319	-0.921352562	0.590296711	-0.543871387	0.106688432	0.674544206	0.071966064	0	0.153846154	BenMcLemore	jtthekid
214	Dallas Mavericks	Bernard_James	Amar'e_Stoudemire	Amar'e_Stoudemire.Bernard_James	0	1	0	0.43750115	0	0.352941176	0	0.154412171	0	0.763164168	1.296277215	0.989272322	0.836298849	0.836298849	0.699395766	1.255004814	1.194034223	1.498518698	-0.432097171	1.337261773	-0.577827029	-1.987869136	-1.775031101	3.528529542	0	0.076923077	BernardJame5	Amareisreal
215	Dallas Mavericks	Bernard_James	Chandler_Parsons	Bernard_James.Chandler_Parsons	1	1	0	0.43750115	0	0	0	0	0	0.763164168	-0.124920958	-0.095335199	0.836298849	0.541764569	0.453077086	1.255004814	0.425018062	0.533399713	-0.432097171	-0.084964947	0.036713113	-1.987869136	1.406183104	-2.795307992	0	0.076923077	BernardJame5	ChandlerParsons
216	Dallas Mavericks	Bernard_James	Dwight_Powell	Bernard_James.Dwight_Powell	1	1	0	0.43750115	0	0	0	0	0	0.763164168	-0.778541131	-0.594154694	0.836298849	1.130833129	0.945714445	1.255004814	-2.452400465	-3.077774389	-0.432097171	-1.757740177	0.759514557	-1.987869136	-1.361687785	2.706857121	0	0.076923077	BernardJame5	DwightPowell33
217	Dallas Mavericks	Bernard_James	Greg_Smith	Bernard_James.Greg_Smith	1	1	0	0.43750115	0	0	0	0	0	0.763164168	-0.652139635	-0.497689602	0.836298849	0.836298849	0.699395766	1.255004814	0.383715403	0.481564678	-0.432097171	-0.084964947	0.036713113	-1.987869136	-0.84752396	1.684766722	0	0.076923077	BernardJame5	Ju_Smith4
218	Dallas Mavericks	Bernard_James	Raymond_Felton	Bernard_James.Raymond_Felton	1	1	0	0.43750115	0	0	0	0	0	0.763164168	0.911178356	0.695378672	0.836298849	-1.81450967	-1.517472349	1.255004814	-1.396232489	-1.752278495	-0.432097171	1.02067934	-0.441032655	-1.987869136	0.292509921	-0.581471444	0	0.076923077	BernardJame5	RFeltonGBMS
219	Dallas Mavericks	Bernard_James	Rajon_Rondo	Bernard_James.Rajon_Rondo	1	1	0	0.43750115	0	0.235294118	0	0.102941447	0	0.763164168	0.514290755	0.392488276	0.836298849	-1.81450967	-1.517472349	1.255004814	0.328645192	0.412451298	-0.432097171	0.893545835	-0.386098627	-1.987869136	1.29936663	-2.58297082	0	0.076923077	BernardJame5	RajonRondo
220	Dallas Mavericks	Bernard_James	Al-Farouq_Aminu	Al-Farouq_Aminu.Bernard_James	1	1	0	0.43750115	0	0	0	0	0	0.763164168	-0.58075226	-0.443209315	0.836298849	0.541764569	0.453077086	1.255004814	0.822310298	1.032003383	-0.432097171	0.184291725	-0.079631933	-1.987869136	-0.819460987	1.628981205	0	0.076923077	BernardJame5	farouq1
221	Dallas Mavericks	Bernard_James	Jose_Barea	Bernard_James.Jose_Barea	1	1	0	0.43750115	0	0	0	0	0	0.763164168	0.911178356	0.695378672	0.836298849	-2.10904395	-1.763791029	1.255004814	0.845911817	1.061623403	-0.432097171	0.893545835	-0.386098627	-1.987869136	-0.881428756	1.752165021	0	0.076923077	BernardJame5	jjbareapr
222	Dallas Mavericks	Bernard_James	Dirk_Nowitzki	Bernard_James.Dirk_Nowitzki	1	1	0	0.43750115	0	0.764705882	0	0.334559703	0	0.763164168	2.3513695	1.794480948	0.836298849	1.425367409	1.192033124	1.255004814	0.051327344	0.064416064	-0.432097171	1.66096312	-0.717697465	-1.987869136	0.903326244	-1.79569436	0	0.230769231	BernardJame5	swish41
223	Dallas Mavericks	Bernard_James	Tyson_Chandler	Bernard_James.Tyson_Chandler	1	1	0	0.43750115	0	0.058823529	0	0.025735362	0	0.763164168	1.325749068	1.011764184	0.836298849	1.719901689	1.438351804	1.255004814	1.390713548	1.745352197	-0.432097171	1.426684326	-0.616466261	-1.987869136	1.414358042	-2.811558699	0	0.076923077	BernardJame5	tysonchandler
224	Los Angeles Lakers	Robert_Sacre	Jabari_Brown	Jabari_Brown.Robert_Sacre	0	1	0	1.342617311	0	0	0	0	0	-0.271625284	-1.117139959	0.303443459	1.425367409	-0.93090683	-1.326884257	-2.061008608	-1.109080674	2.285824817	-0.432097171	-1.757740177	0.759514557	-0.876577821	-3.121253676	2.736021746	0	0.076923077	Bobby_Sacre	Bari_BrownIDF
225	Los Angeles Lakers	Robert_Sacre	Julius_Randle	Julius_Randle.Robert_Sacre	0	1	0	1.342617311	0	0	0	0	0	-0.271625284	-1.582795213	0.4299272	1.425367409	0.541764569	0.772213561	-2.061008608	0.171301732	-0.353054345	-0.432097171	-1.757740177	0.759514557	-0.876577821	0.09879349	-0.086600182	0	0.076923077	Bobby_Sacre	J30_RANDLE
226	Los Angeles Lakers	Robert_Sacre	Jordan_Clarkson	Jordan_Clarkson.Robert_Sacre	1	1	0	1.342617311	0	0	0	0	0	-0.271625284	-0.990083533	0.268931721	1.425367409	-0.63637255	-0.907064693	-2.061008608	0.85377899	-1.759645849	-0.432097171	-1.757740177	0.759514557	-0.876577821	-1.361687785	1.193625311	0	0.076923077	Bobby_Sacre	JClark5on
227	Los Angeles Lakers	Robert_Sacre	Jeremy_Lin	Jeremy_Lin.Robert_Sacre	1	1	0	1.342617311	0	0	0	0	0	-0.271625284	-0.083660366	0.022724271	1.425367409	-1.22544111	-1.74670382	-2.061008608	0.22440515	-0.462500946	-0.432097171	0.184291725	-0.079631933	-0.876577821	0.943582789	-0.827123745	0	0.076923077	Bobby_Sacre	JLin7
228	Los Angeles Lakers	Robert_Sacre	Carlos_Boozer	Carlos_Boozer.Robert_Sacre	1	1	0	1.342617311	0	0.117647059	0	0.157954978	0	-0.271625284	1.532706959	-0.416321964	1.425367409	0.541764569	0.772213561	-2.061008608	-1.256590168	2.589843154	-0.432097171	1.337261773	-0.577827029	-0.876577821	0.16558123	-0.145144833	0	0.076923077	Bobby_Sacre	MisterCBooz
229	Los Angeles Lakers	Robert_Sacre	Nick_Young	Nick_Young.Robert_Sacre	0	1	0	1.342617311	0	0	0	0	0	-0.271625284	0.688502144	-0.187014591	1.425367409	-0.04730399	-0.067425566	-2.061008608	-2.208518102	4.551774819	-0.432097171	0.751422668	-0.324687609	-0.876577821	0.518598985	-0.454592368	0	0.153846154	Bobby_Sacre	NickSwagyPYoung
230	Los Angeles Lakers	Robert_Sacre	Ryan_Kelly	Robert_Sacre.Ryan_Kelly	1	1	0	1.342617311	0	0	0	0	0	-0.271625284	-0.711738267	0.193326109	1.425367409	1.130833129	1.611852688	-2.061008608	1.103561733	-2.274450232	-0.432097171	-0.921352562	0.398113835	-0.876577821	-0.392022951	0.343638624	0	0.153846154	Bobby_Sacre	RyanKelly34
231	Los Angeles Lakers	Robert_Sacre	Wayne_Ellington	Robert_Sacre.Wayne_Ellington	1	1	0	1.342617311	0	0	0	0	0	-0.271625284	0.112163715	-0.030466501	1.425367409	-0.93090683	-1.326884257	-2.061008608	-0.591814049	1.21973385	-0.432097171	0.404290444	-0.174692757	-0.876577821	-0.876577821	0.768388676	0	0.076923077	Bobby_Sacre	WayneElli22
232	Los Angeles Lakers	Robert_Sacre	Ed_Davis	Ed_Davis.Robert_Sacre	1	1	0	1.342617311	0	0	0	0	0	-0.271625284	-0.270970355	0.0736024	1.425367409	0.836298849	1.192033124	-2.061008608	0.977686965	-2.015021252	-0.432097171	0.184291725	-0.079631933	-0.876577821	-0.819460987	0.718321326	0	0.076923077	Bobby_Sacre	eddavis32
233	Los Angeles Lakers	Robert_Sacre	Kobe_Bryant	Kobe_Bryant.Robert_Sacre	1	1	0	1.342617311	0	1	0	1.342617311	0	-0.271625284	2.308799048	-0.627128198	1.425367409	-0.34183827	-0.48724513	-2.061008608	-1.533908017	3.161397627	-0.432097171	1.795173785	-0.775689514	-0.876577821	1.79191963	-1.570757004	0	0.230769231	Bobby_Sacre	kobebryant
234	Toronto Raptors	Bruno_Caboclo	Lucas_Nogueira	Bruno_Caboclo.Lucas_Nogueira	1	1	0	-0.928566039	0	0	0	0	0	-1.776654502	-1.022175105	1.816052002	0.541764569	1.425367409	0.772213561	-2.477968777	0.175235319	-0.434227648	-1.757740177	-1.757740177	3.089650528	-0.493533775	-0.337708487	0.166670545	0	0.076923077	Bruno_Caboclo	Bebe92
235	Toronto Raptors	Bruno_Caboclo	DeMar_DeRozan	Bruno_Caboclo.DeMar_DeRozan	1	1	0	-0.928566039	0	0.058823529	0	-0.054621532	0	-1.776654502	-0.312230947	0.554726517	0.541764569	-0.04730399	-0.025627626	-2.477968777	1.048491522	-2.598129256	-1.757740177	0.404290444	-0.710637557	-0.493533775	1.097602329	-0.541703821	0	0.076923077	Bruno_Caboclo	DeMar_DeRozan
236	Toronto Raptors	Bruno_Caboclo	Amir_Johnson	Amir_Johnson.Bruno_Caboclo	1	1	0	-0.928566039	0	0	0	0	0	-1.776654502	0.23070605	-0.409884943	0.541764569	0.541764569	0.293508849	-2.477968777	0.434852028	-1.077549748	-1.757740177	1.02067934	-1.794089083	-0.493533775	0.796163818	-0.392933735	0	0.076923077	Bruno_Caboclo	IamAmirJohnson
237	Toronto Raptors	Bruno_Caboclo	Jonas_Valanciunas	Bruno_Caboclo.Jonas_Valanciunas	1	1	0	-0.928566039	0	0	0	0	0	-1.776654502	-0.969125771	1.721801664	0.541764569	1.425367409	0.772213561	-2.477968777	-2.188850169	5.423902378	-1.757740177	-0.432097171	0.759514557	-0.493533775	0.267126248	-0.131835826	0	0.076923077	Bruno_Caboclo	JValanciunas
238	Toronto Raptors	Bruno_Caboclo	Kyle_Lowry	Bruno_Caboclo.Kyle_Lowry	1	1	0	-0.928566039	0	0.058823529	0	-0.054621532	0	-1.776654502	0.493987925	-0.877645871	0.541764569	-2.10904395	-1.142605288	-2.477968777	1.166499117	-2.890548392	-1.757740177	0.893545835	-1.570621414	-0.493533775	1.239325579	-0.611649032	0	0.076923077	Bruno_Caboclo	Klow7
239	Toronto Raptors	Bruno_Caboclo	Tyler_Hansbrough	Bruno_Caboclo.Tyler_Hansbrough	0	1	0	-0.928566039	0	0	0	0	0	-1.776654502	0.586987989	-1.042874854	0.541764569	0.541764569	0.293508849	-2.477968777	1.146831185	-2.841811869	-1.757740177	0.404290444	-0.710637557	-0.493533775	0.184391794	-0.091003579	0	0.076923077	Bruno_Caboclo	THANS50
240	Toronto Raptors	Bruno_Caboclo	Terrence_Ross	Bruno_Caboclo.Terrence_Ross	1	1	0	-0.928566039	0	0	0	0	0	-1.776654502	-0.670477675	1.19120718	0.541764569	-0.04730399	-0.025627626	-2.477968777	-0.082414597	0.204220799	-1.757740177	-0.432097171	0.759514557	-0.493533775	0.041016039	-0.0202428	0	0.076923077	Bruno_Caboclo	T_DotFlight31
241	Toronto Raptors	Bruno_Caboclo	Lou_Williams	Bruno_Caboclo.Lou_Williams	1	1	0	-0.928566039	0	0	0	0	0	-1.776654502	0.352523038	-0.626311642	0.541764569	-1.81450967	-0.98303705	-2.477968777	0.926550341	-2.295962815	-1.757740177	1.02067934	-1.794089083	-0.493533775	0.590372186	-0.291368614	0	0.076923077	Bruno_Caboclo	TeamLou23
242	Toronto Raptors	Bruno_Caboclo	Chuck_Hayes	Bruno_Caboclo.Chuck_Hayes	1	1	0	-0.928566039	0	0	0	0	0	-1.776654502	1.160706699	-2.062174782	0.541764569	-0.34183827	-0.185195863	-2.477968777	-0.42266983	1.047362641	-1.757740177	1.02067934	-1.794089083	-0.493533775	0.66374933	-0.327582713	0	0.076923077	Bruno_Caboclo	c_hayes44
243	Toronto Raptors	Bruno_Caboclo	Greg_Stiemsma	Bruno_Caboclo.Greg_Stiemsma	1	1	0	-0.928566039	0	0	0	0	0	-1.776654502	0.611875331	-1.087091061	0.541764569	1.130833129	0.612645323	-2.477968777	1.215668949	-3.012389699	-1.757740177	-0.084964947	0.1493463	-0.493533775	-0.876577821	0.432620761	0	0.076923077	Bruno_Caboclo	gregstiemsma
244	Toronto Raptors	Bruno_Caboclo	Greivis_Vasquez	Bruno_Caboclo.Greivis_Vasquez	1	1	0	-0.928566039	0	0	0	0	0	-1.776654502	0.299473703	-0.532061303	0.541764569	-0.34183827	-0.185195863	-2.477968777	0.423051268	-1.048307834	-1.757740177	0.184291725	-0.323936969	-0.493533775	0.722484894	-0.356570697	0	0.076923077	Bruno_Caboclo	greivisvasquez
245	Toronto Raptors	Bruno_Caboclo	Landry_Fields	Bruno_Caboclo.Landry_Fields	1	1	0	-0.928566039	0	0	0	0	0	-1.776654502	-0.046329353	0.082311254	0.541764569	-0.04730399	-0.025627626	-2.477968777	0.423051268	-1.048307834	-1.757740177	0.184291725	-0.323936969	-0.493533775	0.702985217	-0.346946948	0	0.076923077	Bruno_Caboclo	landryfields
246	Toronto Raptors	Bruno_Caboclo	Patrick_Patterson	Bruno_Caboclo.Patrick_Patterson	1	1	0	-0.928566039	0	0	0	0	0	-1.776654502	-0.216611163	0.384843198	0.541764569	0.541764569	0.293508849	-2.477968777	0.969819792	-2.403183165	-1.757740177	0.184291725	-0.323936969	-0.493533775	0.645976448	-0.318811195	0	0.076923077	Bruno_Caboclo	pdpatt
247	Minnesota Timberwolves	Chase_Budinger	Andrew_Wiggins	Andrew_Wiggins.Chase_Budinger	1	1	0	-2.03373761	0	0	0	0	0	-0.022751871	-1.639119196	0.037293029	-0.04730399	0.24723029	-0.011694979	-0.49544118	-0.082414597	0.040831585	0.404290444	-1.757740177	-0.710637557	0.51951707	0.599469937	0.311434865	0	0.076923077	CBudinger	22wiggins
248	Minnesota Timberwolves	Chase_Budinger	Adreian_Payne	Adreian_Payne.Chase_Budinger	0	1	0	-2.03373761	0	0	0	0	0	-0.022751871	-0.679646695	0.015463234	-0.04730399	0.836298849	-0.039560273	-0.49544118	-0.617382362	0.305876646	0.404290444	-1.757740177	-0.710637557	0.51951707	-0.295594026	-0.153566142	0	0.076923077	CBudinger	Adreian_Payne
249	Minnesota Timberwolves	Chase_Budinger	Anthony_Bennett	Anthony_Bennett.Chase_Budinger	0	1	0	-2.03373761	0	0	0	0	0	-0.022751871	-1.173463942	0.026698501	-0.04730399	0.24723029	-0.011694979	-0.49544118	-0.155185948	0.076885509	0.404290444	-0.921352562	-0.372494036	0.51951707	0.607381229	0.315544916	0	0.076923077	CBudinger	AnthonyBennett
250	Minnesota Timberwolves	Chase_Budinger	Justin_Hamilton	Chase_Budinger.Justin_Hamilton	0	1	0	-2.03373761	0	0	0	0	0	-0.022751871	-0.467449366	0.010635348	-0.04730399	1.425367409	-0.067425566	-0.49544118	0.377815024	-0.187185121	0.404290444	-0.921352562	-0.372494036	0.51951707	-0.970460266	-0.504170674	0	0.076923077	CBudinger	Justin__41
251	Minnesota Timberwolves	Chase_Budinger	Robbie_Hummel	Chase_Budinger.Robbie_Hummel	0	1	0	-2.03373761	0	0	0	0	0	-0.022751871	-0.212681582	0.004838904	-0.04730399	0.24723029	-0.011694979	-0.49544118	-0.24762523	0.122683736	0.404290444	-0.921352562	-0.372494036	0.51951707	-0.908863636	-0.472170173	0	0.153846154	CBudinger	RobbieHummel
252	Minnesota Timberwolves	Chase_Budinger	Zach_LaVine	Chase_Budinger.Zach_LaVine	0	1	0	-2.03373761	0	0	0	0	0	-0.022751871	-1.648943147	0.037516543	-0.04730399	-0.63637255	0.030102961	-0.49544118	-0.696054092	0.344853861	0.404290444	-1.757740177	-0.710637557	0.51951707	-0.211214051	-0.109729305	0	0.076923077	CBudinger	ZachLaVine
253	Minnesota Timberwolves	Chase_Budinger	Ricky_Rubio	Chase_Budinger.Ricky_Rubio	1	1	0	-2.03373761	0	0	0	0	0	-0.022751871	-0.600400163	0.013660227	-0.04730399	-0.93090683	0.044035608	-0.49544118	1.138964012	-0.564289674	0.404290444	-0.084964947	-0.034350516	0.51951707	0.461700381	0.239861229	0	0.230769231	CBudinger	rickyrubio9
254	Boston Celtics	Jae_Crowder	Chris_Babb	Chris_Babb.Jae_Crowder	0	1	0	1.342617311	0	0	0	0	0	-0.530322648	-0.437322583	0.23192207	-0.34183827	-0.63637255	0.217536492	0.468287513	-2.17114903	-1.01672198	-0.432097171	-0.921352562	0.398113835	-0.876577821	-0.970460266	0.850683945	0	0	CJC9BOSS	ChrisBabb52
255	Boston Celtics	Jae_Crowder	Luigi_Datome	Jae_Crowder.Luigi_Datome	1	1	0	1.342617311	0	0	0	0	0	-0.530322648	0.093170745	-0.049410556	-0.34183827	0.24723029	-0.084512775	0.468287513	0.238172703	0.111533303	-0.432097171	-0.921352562	0.398113835	-0.876577821	-0.343644419	0.301231076	0	0.076923077	CJC9BOSS	GigiDatome
256	Boston Celtics	Jae_Crowder	Jonas_Jerebko	Jae_Crowder.Jonas_Jerebko	1	1	0	1.342617311	0	0	0	0	0	-0.530322648	0.270001853	-0.143188098	-0.34183827	0.836298849	-0.285878952	0.468287513	-0.178787467	-0.083723938	-0.432097171	0.184291725	-0.079631933	-0.876577821	0.432889881	-0.379461669	0	0.076923077	CJC9BOSS	JonasJerebko
257	Boston Celtics	Jae_Crowder	Kelly_Olynyk	Jae_Crowder.Kelly_Olynyk	1	1	0	1.342617311	0	0	0	0	0	-0.530322648	-0.718287568	0.380924165	-0.34183827	1.425367409	-0.48724513	0.468287513	-0.292861475	-0.137143372	-0.432097171	-0.921352562	0.398113835	-0.876577821	-0.203285739	0.17819577	0	0.076923077	CJC9BOSS	KellyOlynyk
258	Boston Celtics	Jae_Crowder	Tyler_Zeller	Jae_Crowder.Tyler_Zeller	1	1	0	1.342617311	0	0	0	0	0	-0.530322648	-0.418984543	0.222196992	-0.34183827	1.425367409	-0.48724513	0.468287513	-1.004840632	-0.470554321	-0.432097171	-0.432097171	0.186707965	-0.876577821	-0.365661409	0.320530681	0	0.076923077	CJC9BOSS	ZellerTyler
259	Boston Celtics	Jae_Crowder	Brandon_Bass	Brandon_Bass.Jae_Crowder	1	1	0	1.342617311	0	0	0	0	0	-0.530322648	0.709459906	-0.376242656	-0.34183827	0.24723029	-0.084512775	0.468287513	-1.832860591	-0.858305728	-0.432097171	1.02067934	-0.441032655	-0.876577821	0.784333429	-0.687529288	0	0.076923077	CJC9BOSS	bestbetbass
260	Boston Celtics	Jae_Crowder	Phil_Pressey	Jae_Crowder.Phil_Pressey	0	1	0	1.342617311	0	0	0	0	0	-0.530322648	-0.678336836	0.359737387	-0.34183827	-2.40357823	0.821635025	0.468287513	0.220471564	0.10324408	-0.432097171	-0.921352562	0.398113835	-0.876577821	-0.970460266	0.850683945	0	0.076923077	CJC9BOSS	philpressey
261	Boston Celtics	Jae_Crowder	James_Young	Jae_Crowder.James_Young	0	1	0	1.342617311	0	0	0	0	0	-0.530322648	-1.753077021	0.929696447	-0.34183827	-0.34183827	0.116853403	0.468287513	-2.123945992	-0.994617387	-0.432097171	-1.757740177	0.759514557	-0.876577821	-0.37991413	0.3330243	0	0.076923077	CJC9BOSS	realjamesyoung
262	Boston Celtics	Jae_Crowder	Marcus_Smart	Jae_Crowder.Marcus_Smart	0	1	0	1.342617311	0	0	0	0	0	-0.530322648	-1.407273964	0.746309255	-0.34183827	-0.93090683	0.318219581	0.468287513	-0.991073079	-0.464107148	-0.432097171	-1.757740177	0.759514557	-0.876577821	0.173714792	-0.152274534	0	0.076923077	CJC9BOSS	smart_MS3
263	Boston Celtics	Jae_Crowder	Evan_Turner	Evan_Turner.Jae_Crowder	1	1	0	1.342617311	0	0	0	0	0	-0.530322648	-0.126230818	0.066943062	-0.34183827	-0.04730399	0.016170314	0.468287513	0.710203083	0.332579236	-0.432097171	0.184291725	-0.079631933	-0.876577821	0.172381496	-0.151105796	0	0.076923077	CJC9BOSS	thekidet
264	Portland Trail Blazers	C.J._McCollum	Chris_Kaman	C.J._McCollum.Chris_Kaman	1	1	0	-0.470788985	0	0.058823529	0	-0.02769347	0	-0.818491863	1.428573082	-1.169275444	-0.93090683	1.425367409	-1.326884257	0.69643553	-0.056846285	-0.039589773	-0.921352562	1.240678059	-1.143101908	-0.076787865	0.485953314	-0.037315318	0	0.076923077	CJMcCollum	ChrisKaman
265	Portland Trail Blazers	C.J._McCollum	Dorell_Wright	C.J._McCollum.Dorell_Wright	1	1	0	-0.470788985	0	0	0	0	0	-0.818491863	0.567995019	-0.464899301	-0.93090683	-0.04730399	0.044035608	0.69643553	0.157534179	0.1097124	-0.921352562	1.135685584	-1.046366822	-0.076787865	0.139632511	-0.010722082	0	0.153846154	CJMcCollum	DWRIGHTWAY1
266	Portland Trail Blazers	C.J._McCollum	Damian_Lillard	C.J._McCollum.Damian_Lillard	1	1	0	-0.470788985	0	0.117647059	0	-0.055386939	0	-0.818491863	-0.536217019	0.438889267	-0.93090683	-1.22544111	1.1407715	0.69643553	-0.237791264	-0.165606285	-0.921352562	-0.432097171	0.398113835	-0.076787865	0.188013728	-0.014437173	0	0.153846154	CJMcCollum	Dame_Lillard
267	Portland Trail Blazers	C.J._McCollum	Alonzo_Gee	Alonzo_Gee.C.J._McCollum	0	1	0	-0.470788985	0	0	0	0	0	-0.818491863	0.21236801	-0.173821488	-0.93090683	-0.34183827	0.318219581	0.69643553	-0.088314977	-0.061505688	-0.921352562	0.404290444	-0.372494036	-0.076787865	-0.876577821	0.06731054	0	0.076923077	CJMcCollum	GeeAlonzo
268	Portland Trail Blazers	C.J._McCollum	Meyers_Leonard	C.J._McCollum.Meyers_Leonard	1	1	0	-0.470788985	0	0	0	0	0	-0.818491863	-0.9239356	0.75623377	-0.93090683	1.719901689	-1.60106823	0.69643553	0.826243885	0.575425598	-0.921352562	-0.432097171	0.398113835	-0.076787865	-0.112562061	0.0086434	0	0.153846154	CJMcCollum	MeyersLeonard11
269	Portland Trail Blazers	C.J._McCollum	Steve_Blake	C.J._McCollum.Steve_Blake	1	1	0	-0.470788985	0	0	0	0	0	-0.818491863	1.947277668	-1.593830927	-0.93090683	-1.22544111	1.1407715	0.69643553	0.255873842	0.178199635	-0.921352562	1.240678059	-1.143101908	-0.076787865	-0.202794728	0.015572174	0	0.076923077	CJMcCollum	SteveBlake5
270	Portland Trail Blazers	C.J._McCollum	LaMarcus_Aldridge	C.J._McCollum.LaMarcus_Aldridge	1	1	0	-0.470788985	0	0.235294118	0	-0.110773879	0	-0.818491863	0.657065502	-0.537802767	-0.93090683	1.130833129	-1.052700284	0.69643553	-0.165019914	-0.114925731	-0.921352562	0.893545835	-0.823270744	-0.076787865	1.476165426	-0.113351592	0	0.153846154	CJMcCollum	aldridge_12
271	Portland Trail Blazers	C.J._McCollum	Allen_Crabbe	Allen_Crabbe.C.J._McCollum	1	1	0	-0.470788985	0	0	0	0	0	-0.818491863	-0.95144266	0.778748076	-0.93090683	-0.34183827	0.318219581	0.69643553	-0.595747636	-0.414899821	-0.921352562	-0.921352562	0.848890543	-0.076787865	-0.9258557	0.071094483	0	0.153846154	CJMcCollum	allencrabbe
272	Portland Trail Blazers	C.J._McCollum	Nicolas_Batum	C.J._McCollum.Nicolas_Batum	1	1	0	-0.470788985	0	0	0	0	0	-0.818491863	-0.15766746	0.129049533	-0.93090683	0.24723029	-0.230148365	0.69643553	0.255873842	0.178199635	-0.921352562	0.590296711	-0.543871387	-0.076787865	1.223099398	-0.093919192	0	0.153846154	CJMcCollum	nicolas88batum
273	Portland Trail Blazers	C.J._McCollum	Tim_Frazier	C.J._McCollum.Tim_Frazier	1	1	0	-0.470788985	0	0	0	0	0	-0.818491863	-0.607604393	0.497319252	-0.93090683	-1.81450967	1.689139445	0.69643553	0.686601564	0.478173724	-0.921352562	-1.757740177	1.619498414	-0.076787865	-3.121253676	0.239674407	0	0.076923077	CJMcCollum	psufraz23
274	Portland Trail Blazers	C.J._McCollum	Robin_Lopez	C.J._McCollum.Robin_Lopez	1	1	0	-0.470788985	0	0	0	0	0	-0.818491863	0.01064956	-0.008716578	-0.93090683	1.425367409	-1.326884257	0.69643553	1.015056037	0.70692109	-0.921352562	0.590296711	-0.543871387	-0.076787865	0.686338216	-0.052702447	0	0.153846154	CJMcCollum	rolopez42
275	Portland Trail Blazers	C.J._McCollum	Wesley_Matthews	C.J._McCollum.Wesley_Matthews	1	1	0	-0.470788985	0	0	0	0	0	-0.818491863	0.361037128	-0.295505952	-0.93090683	-0.63637255	0.592403554	0.69643553	-0.182721053	-0.127253433	-0.921352562	0.404290444	-0.372494036	-0.076787865	0.824521224	-0.063313225	0	0.153846154	CJMcCollum	wessywes2
276	Los Angeles Clippers	Chris_Paul	Austin_Rivers	Austin_Rivers.Chris_Paul	1	1	0.470588235	-0.067070385	-0.031562534	0	0	0	0	0.705530325	-1.026104684	-0.723947971	-2.10904395	-0.93090683	1.963323418	0.981620552	0.299143294	0.293645205	1.02067934	-0.432097171	-0.441032655	1.662139104	-0.070414364	-0.117038468	0	0.076923077	CP3	AustinRivers25
277	Los Angeles Clippers	Chris_Paul	Ekpe_Udoh	Chris_Paul.Ekpe_Udoh	0	1	0.470588235	-0.067070385	-0.031562534	0	0	0	0	0.705530325	0.218262381	0.153990729	-2.10904395	0.836298849	-1.763791029	0.981620552	0.54499245	0.534975789	1.02067934	0.184291725	0.188102756	1.662139104	-0.876577821	-1.456994273	0	0.076923077	CP3	EkpeUdoh
278	Los Angeles Clippers	Chris_Paul	Jamal_Crawford	Chris_Paul.Jamal_Crawford	1	1	0.470588235	-0.067070385	-0.031562534	0	0	0	0	0.705530325	1.932214279	1.363235768	-2.10904395	-0.63637255	1.342137677	0.981620552	-0.609515189	-0.598312636	1.02067934	1.50993473	1.541159184	1.662139104	0.590372186	0.981280696	0	0.230769231	CP3	JCrossover
279	Los Angeles Clippers	Chris_Paul	J.J._Redick	Chris_Paul.J.J._Redick	0	1	0.470588235	-0.067070385	-0.031562534	0	0	0	0	0.705530325	0.912488216	0.643788107	-2.10904395	-0.93090683	1.963323418	0.981620552	-0.401035104	-0.3936643	1.02067934	0.893545835	0.912023773	1.662139104	0.771422991	1.282212319	0	0.153846154	CP3	JJRedick
280	Los Angeles Clippers	Chris_Paul	Jordan_Hamilton	Chris_Paul.Jordan_Hamilton	0	1	0.470588235	-0.067070385	-0.031562534	0	0	0	0	0.705530325	-0.590576212	-0.416669427	-2.10904395	-0.04730399	0.099766195	0.981620552	-0.334164133	-0.328022381	1.02067934	-0.084964947	-0.086721966	1.662139104	-2.360334183	-3.923203742	0	0.076923077	CP3	J_Goin_HAM
281	Los Angeles Clippers	Chris_Paul	Matt_Barnes	Chris_Paul.Matt_Barnes	1	1	0.470588235	-0.067070385	-0.031562534	0	0	0	0	0.705530325	1.939418508	1.36831857	-2.10904395	-0.04730399	0.099766195	0.981620552	0.535158484	0.525322566	1.02067934	1.240678059	1.266334462	1.662139104	0.201518873	0.334952399	0	0.230769231	CP3	Matt_Barnes22
282	Los Angeles Clippers	Chris_Paul	C.J._Wilcox	C.J._Wilcox.Chris_Paul	1	1	0.470588235	-0.067070385	-0.031562534	0	0	0	0	0.705530325	-0.646245264	-0.455945631	-2.10904395	-0.63637255	1.342137677	0.981620552	0.881314096	0.865116029	1.02067934	-1.757740177	-1.794089083	1.662139104	-0.718132526	-1.193636152	0	0.076923077	CP3	UCjwilcox23W
283	Los Angeles Clippers	Chris_Paul	Blake_Griffin	Blake_Griffin.Chris_Paul	1	1	0.470588235	-0.067070385	-0.031562534	0.294117647	0.138408304	-0.019726584	-0.009283098	0.705530325	-0.217921023	-0.15374989	-2.10904395	0.836298849	-1.763791029	0.981620552	1.125196459	1.104515969	1.02067934	0.184291725	0.188102756	1.662139104	1.557699221	2.589112787	0	0.307692308	CP3	blakegriffin32
284	Los Angeles Clippers	Chris_Paul	Dahntay_Jones	Chris_Paul.Dahntay_Jones	1	1	0.470588235	-0.067070385	-0.031562534	0	0	0	0	0.705530325	1.747524008	1.232931181	-2.10904395	-0.34183827	0.720951936	0.981620552	0.824277092	0.809127334	1.02067934	1.135685584	1.159170812	1.662139104	-1.58295526	-2.631091837	0	0.076923077	CP3	dahntay1
285	Los Angeles Clippers	Chris_Paul	DeAndre_Jordan	Chris_Paul.DeAndre_Jordan	1	1	0.470588235	-0.067070385	-0.031562534	0	0	0	0	0.705530325	-0.062047674	-0.043776516	-2.10904395	1.130833129	-2.38497677	0.981620552	1.018989624	1.000261157	1.02067934	0.590296711	0.602503657	1.662139104	1.200041038	1.994635136	0	0.307692308	CP3	deandrejordan6
286	Los Angeles Clippers	Chris_Paul	Glen_Davis	Chris_Paul.Glen_Davis	0	1	0.470588235	-0.067070385	-0.031562534	0	0	0	0	0.705530325	0.548347116	0.386875519	-2.10904395	0.541764569	-1.142605288	0.981620552	0.360113884	0.35349519	1.02067934	0.751422668	0.766961593	1.662139104	-0.876577821	-1.456994273	0	0.153846154	CP3	iambigbaby11
287	Los Angeles Clippers	Chris_Paul	Spencer_Hawes	Chris_Paul.Spencer_Hawes	0	1	0.470588235	-0.067070385	-0.031562534	0	0	0	0	0.705530325	-0.007033553	-0.004962385	-2.10904395	1.719901689	-3.627348252	0.981620552	-0.155185948	-0.152333715	1.02067934	0.751422668	0.766961593	1.662139104	0.568200933	0.94442899	0	0.076923077	CP3	spencerhawes00
288	Detroit Pistons	Kentavious_Caldwell-Pope	Anthony_Tolliver	Anthony_Tolliver.Kentavious_Caldwell-Pope	0	1	0	-0.015979612	0	0	0	0	0	-1.157745621	0.688502144	-0.797110342	-0.63637255	0.24723029	-0.15733057	-1.559476329	0.194903251	-0.303947007	-0.921352562	0.590296711	-0.543871387	0.034670548	0.099517343	0.003450321	0	0.076923077	CaldwellPope	ATolliver44
289	Detroit Pistons	Kentavious_Caldwell-Pope	Andre_Drummond	Andre_Drummond.Kentavious_Caldwell-Pope	1	1	0	-0.015979612	0	0	0	0	0	-1.157745621	-1.271048516	1.471550853	-0.63637255	1.130833129	-0.719631162	-1.559476329	-0.147318775	0.229740142	-0.921352562	-0.432097171	0.398113835	0.034670548	-0.028206756	-0.000977944	0	0.153846154	CaldwellPope	AndreDrummondd
290	Detroit Pistons	Kentavious_Caldwell-Pope	Cartier_Martin	Cartier_Martin.Kentavious_Caldwell-Pope	0	1	0	-0.015979612	0	0	0	0	0	-1.157745621	0.81490364	-0.943451121	-0.63637255	-0.04730399	0.030102961	-1.559476329	1.097661354	-1.711776898	-0.921352562	0.590296711	-0.543871387	0.034670548	-0.691938177	-0.023989876	0	0.076923077	CaldwellPope	CartierMartin
291	Detroit Pistons	Kentavious_Caldwell-Pope	Jodie_Meeks	Jodie_Meeks.Kentavious_Caldwell-Pope	1	1	0	-0.015979612	0	0	0	0	0	-1.157745621	0.157353886	-0.182175773	-0.63637255	-0.93090683	0.592403554	-1.559476329	-0.538710632	0.840106478	-0.921352562	0.404290444	-0.372494036	0.034670548	0.669421461	0.023209209	0	0.076923077	CaldwellPope	Jmeeks20
292	Detroit Pistons	Kentavious_Caldwell-Pope	John_Lucas	John_Lucas.Kentavious_Caldwell-Pope	0	1	0	-0.015979612	0	0	0	0	0	-1.157745621	1.293002566	-1.496968059	-0.63637255	-2.40357823	1.529571208	-1.559476329	1.17436629	-1.831396432	-0.921352562	0.590296711	-0.543871387	0.034670548	-1.882763703	-0.065276449	0	0.076923077	CaldwellPope	Luke1luk
293	Detroit Pistons	Kentavious_Caldwell-Pope	Greg_Monroe	Greg_Monroe.Kentavious_Caldwell-Pope	1	1	0	-0.015979612	0	0	0	0	0	-1.157745621	-0.509364888	0.589714968	-0.63637255	1.130833129	-0.719631162	-1.559476329	-1.423767595	2.220331862	-0.921352562	0.184291725	-0.169797653	0.034670548	0.594875732	0.020624667	0	0.153846154	CaldwellPope	M10OSE
294	Detroit Pistons	Kentavious_Caldwell-Pope	Spencer_Dinwiddie	Kentavious_Caldwell-Pope.Spencer_Dinwiddie	1	1	0	-0.015979612	0	0	0	0	0	-1.157745621	-1.188527334	1.376012316	-0.63637255	-0.34183827	0.217536492	-1.559476329	-0.576079703	0.898382661	-0.921352562	-1.757740177	1.619498414	0.034670548	-1.097016684	-0.038034169	0	0.076923077	CaldwellPope	SDinwiddie_25
295	Detroit Pistons	Kentavious_Caldwell-Pope	Quincy_Miller	Kentavious_Caldwell-Pope.Quincy_Miller	0	1	0	-0.015979612	0	0	0	0	0	-1.157745621	-1.097492059	1.270616625	-0.63637255	0.541764569	-0.344764101	-1.559476329	0.906882408	-1.414261649	-0.921352562	-0.432097171	0.398113835	0.034670548	-2.199852408	-0.076270088	0	0.076923077	CaldwellPope	qmillertime
296	Detroit Pistons	Kentavious_Caldwell-Pope	Caron_Butler	Caron_Butler.Kentavious_Caldwell-Pope	0	1	0	-0.015979612	0	0.117647059	0	-0.001879954	0	-1.157745621	1.936798788	-2.242320316	-0.63637255	-0.04730399	0.030102961	-1.559476329	0.350279918	-0.546253241	-0.921352562	1.337261773	-1.232089561	0.034670548	0.432889881	0.015008529	0	0.076923077	CaldwellPope	realtuffjuice
297	Houston Rockets	Clint_Capela	Donatas_Motiejunas	Clint_Capela.Donatas_Motiejunas	0	1	0	0.222184413	0	0	0	0	0	-1.455083857	-0.58009733	0.844090261	0.836298849	1.425367409	1.192033124	-1.913499114	-1.526040844	2.920077803	-1.757740177	-0.432097171	0.759514557	-0.661288203	-0.47924832	0.31692126	0	0.076923077	CapelaClint	DonatasMot
298	Houston Rockets	Clint_Capela	Dwight_Howard	Clint_Capela.Dwight_Howard	0	1	0	0.222184413	0	0.470588235	0	0.104557371	0	-1.455083857	0.564065437	-0.820762513	0.836298849	1.130833129	0.945714445	-1.913499114	1.49495359	-2.860592371	-1.757740177	1.135685584	-1.996240179	-0.661288203	1.71634647	-1.134999673	0	0.076923077	CapelaClint	DwightHoward
299	Houston Rockets	Clint_Capela	James_Harden	Clint_Capela.James_Harden	0	1	0	0.222184413	0	0.176470588	0	0.039209014	0	-1.455083857	-0.324674619	0.472428797	0.836298849	-0.63637255	-0.532197632	-1.913499114	0.999321691	-1.912201171	-1.757740177	0.404290444	-0.710637557	-0.661288203	1.407794821	-0.930958108	0	0.076923077	CapelaClint	JHarden13
300	Houston Rockets	Clint_Capela	K.J._McDaniels	Clint_Capela.K.J._McDaniels	0	1	0	0.222184413	0	0	0	0	0	-1.455083857	-1.15185125	1.67604016	0.836298849	-0.34183827	-0.285878952	-1.913499114	0.812476332	-1.554672742	-1.757740177	-1.757740177	3.089650528	-0.661288203	-1.361687785	0.900468069	0	0.076923077	CapelaClint	KJMcDaniels
301	Houston Rockets	Clint_Capela	Pablo_Prigioni	Clint_Capela.Pablo_Prigioni	0	1	0	0.222184413	0	0	0	0	0	-1.455083857	2.612031653	-3.800725092	0.836298849	-1.22544111	-1.02483499	-1.913499114	-1.219221097	2.332978488	-1.757740177	-0.432097171	0.759514557	-0.661288203	-0.385589696	0.254985918	0	0.076923077	CapelaClint	PPrigioni9
302	Houston Rockets	Clint_Capela	Terrence_Jones	Clint_Capela.Terrence_Jones	0	1	0	0.222184413	0	0	0	0	0	-1.455083857	-0.891844028	1.297707848	0.836298849	0.541764569	0.453077086	-1.913499114	0.779040847	-1.490693971	-1.757740177	-0.432097171	0.759514557	-0.661288203	-0.407779785	0.269659962	0	0.076923077	CapelaClint	TerrenceJones1
303	Houston Rockets	Clint_Capela	Corey_Brewer	Clint_Capela.Corey_Brewer	0	1	0	0.222184413	0	0	0	0	0	-1.455083857	0.507086524	-0.737853416	0.836298849	0.541764569	0.453077086	-1.913499114	0.338479159	-0.64767957	-1.757740177	0.751422668	-1.320805814	-0.661288203	0.469080469	-0.310197381	0	0.076923077	CapelaClint	TheCoreyBrewer
304	Houston Rockets	Clint_Capela	Trevor_Ariza	Clint_Capela.Trevor_Ariza	0	1	0	0.222184413	0	0	0	0	0	-1.455083857	0.669509174	-0.974191991	0.836298849	0.24723029	0.206758407	-1.913499114	0.875413716	-1.675103371	-1.757740177	1.135685584	-1.996240179	-0.661288203	0.963413315	-0.63709386	0	0.076923077	CapelaClint	TrevorAriza
305	Houston Rockets	Clint_Capela	Nick_Johnson	Clint_Capela.Nick_Johnson	1	1	0	0.222184413	0	0	0	0	0	-1.455083857	-1.119759678	1.629344232	0.836298849	-1.22544111	-1.02483499	-1.913499114	-1.671583544	3.198573632	-1.757740177	-1.757740177	3.089650528	-0.661288203	-1.361687785	0.900468069	0	0.076923077	CapelaClint	iRocket3
306	Houston Rockets	Clint_Capela	Jason_Terry	Clint_Capela.Jason_Terry	0	1	0	0.222184413	0	0	0	0	0	-1.455083857	2.53278512	-3.685414742	0.836298849	-1.51997539	-1.27115367	-1.913499114	1.146831185	-2.194460457	-1.757740177	1.587810283	-2.790957928	-0.661288203	0.648649204	-0.428944066	0	0.076923077	CapelaClint	jasonterry31
307	Houston Rockets	Clint_Capela	Patrick_Beverley	Clint_Capela.Patrick_Beverley	0	1	0	0.222184413	0	0	0	0	0	-1.455083857	-0.056153303	0.081707765	0.836298849	-1.81450967	-1.517472349	-1.913499114	0.700369117	-1.340155685	-1.757740177	-0.432097171	0.759514557	-0.661288203	-0.876577821	0.579670572	0	0.076923077	CapelaClint	patbev21
308	Sacramento Kings	Carl_Landry	Ben_McLemore	Ben_McLemore.Carl_Landry	1	1	0	-2.03373761	0	0	0	0	0	1.095213695	-1.15316111	-1.26295784	0.541764569	-0.63637255	-0.344764101	0.320778019	-0.566245737	-0.181639186	0.751422668	-0.921352562	-0.6923252	0.735232403	0.106688432	0.078440792	0	0.153846154	CarlLandry	BenMcLemore
309	Sacramento Kings	Carl_Landry	Omri_Casspi	Carl_Landry.Omri_Casspi	1	1	0	-2.03373761	0	0	0	0	0	1.095213695	-0.043054704	-0.047154101	0.541764569	0.541764569	0.293508849	0.320778019	0.246039876	0.078924184	0.751422668	0.404290444	0.303793004	0.735232403	-0.876577821	-0.644488417	0	0.230769231	CarlLandry	Casspi18
310	Sacramento Kings	Carl_Landry	Darren_Collison	Carl_Landry.Darren_Collison	1	1	0	-2.03373761	0	0	0	0	0	1.095213695	0.156044027	0.170901555	0.541764569	-2.10904395	-1.142605288	0.320778019	-0.041111939	-0.013187806	0.751422668	0.404290444	0.303793004	0.735232403	0.48555308	0.356994358	0	0.076923077	CarlLandry	Darren_Collison
311	Sacramento Kings	Carl_Landry	Derrick_Williams	Carl_Landry.Derrick_Williams	1	1	0	-2.03373761	0	0	0	0	0	1.095213695	-0.74186505	-0.812500763	0.541764569	0.24723029	0.133940611	0.320778019	0.930483927	0.298478791	0.751422668	-0.084964947	-0.063844587	0.735232403	0.713624908	0.524680156	0	0.153846154	CarlLandry	Derr13k
312	Sacramento Kings	Carl_Landry	Nik_Stauskas	Carl_Landry.Nik_Stauskas	1	1	0	-2.03373761	0	0	0	0	0	1.095213695	-1.309034459	-1.433672467	0.541764569	-0.34183827	-0.185195863	0.320778019	-0.513142319	-0.164604777	0.751422668	-1.757740177	-1.320805814	0.735232403	0.026732073	0.019654286	0	0.076923077	CarlLandry	NStauskas11
313	Sacramento Kings	Carl_Landry	Ray_McCallum	Carl_Landry.Ray_McCallum	1	1	0	-2.03373761	0	0	0	0	0	1.095213695	-0.753653789	-0.825411952	0.541764569	-1.22544111	-0.663900575	0.320778019	1.036690763	0.33254761	0.751422668	-0.921352562	-0.6923252	0.735232403	-0.970460266	-0.713513833	0	0.153846154	CarlLandry	RayMac3
314	Sacramento Kings	Carl_Landry	Reggie_Evans	Carl_Landry.Reggie_Evans	1	1	0	-2.03373761	0	0	0	0	0	1.095213695	1.893573406	2.073867528	0.541764569	0.24723029	0.133940611	0.320778019	0.883280889	0.283337094	0.751422668	1.337261773	1.00484881	0.735232403	-0.334927106	-0.246249261	0	0.153846154	CarlLandry	ReggieEvans30
315	Sacramento Kings	Carl_Landry	Rudy_Gay	Carl_Landry.Rudy_Gay	0	1	0	-2.03373761	0	0	0	0	0	1.095213695	0.399023069	0.437015529	0.541764569	0.24723029	0.133940611	0.320778019	1.105528527	0.354629251	0.751422668	0.893545835	0.671430595	0.735232403	1.63077049	1.198995306	0	0.153846154	CarlLandry	RudyGay8
316	Sacramento Kings	Carl_Landry	Ryan_Hollins	Carl_Landry.Ryan_Hollins	1	1	0	-2.03373761	0	0	0	0	0	1.095213695	0.841755771	0.921902448	0.541764569	1.425367409	0.772213561	0.320778019	-0.817995273	-0.262394904	0.751422668	0.893545835	0.671430595	0.735232403	-0.876577821	-0.644488417	0	0.076923077	CarlLandry	TheRyanHollins
317	Sacramento Kings	Carl_Landry	DeMarcus_Cousins	Carl_Landry.DeMarcus_Cousins	1	1	0	-2.03373761	0	0.058823529	0	-0.119631624	0	1.095213695	-0.555209989	-0.608073584	0.541764569	1.130833129	0.612645323	0.320778019	0.425018062	0.136336452	0.751422668	0.184291725	0.13848098	0.735232403	1.408751951	1.035760082	0	0.230769231	CarlLandry	boogiecousins
318	Sacramento Kings	Carl_Landry	David_Stockton	Carl_Landry.David_Stockton	0	1	0	-2.03373761	0	0	0	0	0	1.095213695	-0.781160853	-0.855538064	0.541764569	-2.40357823	-1.302173525	0.320778019	-0.446271349	-0.143154039	0.751422668	-1.757740177	-1.320805814	0.735232403	-3.701136383	-2.721195395	0	0.076923077	CarlLandry	dstockton32
319	Sacramento Kings	Carl_Landry	Jason_Thompson	Carl_Landry.Jason_Thompson	1	1	0	-2.03373761	0	0	0	0	0	1.095213695	0.416706179	0.456382314	0.541764569	1.130833129	0.612645323	0.320778019	1.424149033	0.456835706	0.751422668	0.590296711	0.44356233	0.735232403	0.674544206	0.495946757	0	0.307692308	CarlLandry	jtthekid
320	Detroit Pistons	Cartier_Martin	Anthony_Tolliver	Anthony_Tolliver.Cartier_Martin	0	1	0	-0.015979612	0	0	0	0	0	0.81490364	0.688502144	0.561062903	-0.04730399	0.24723029	-0.011694979	1.097661354	0.194903251	0.213937767	0.590296711	0.590296711	0.348450207	-0.691938177	0.099517343	-0.068859849	0	0.153846154	CartierMartin	ATolliver44
321	Detroit Pistons	Cartier_Martin	Andre_Drummond	Andre_Drummond.Cartier_Martin	0	1	0	-0.015979612	0	0	0	0	0	0.81490364	-1.271048516	-1.035782062	-0.04730399	1.130833129	-0.05349292	1.097661354	-0.147318775	-0.161706125	0.590296711	-0.432097171	-0.255065539	-0.691938177	-0.028206756	0.019517331	0	0.076923077	CartierMartin	AndreDrummondd
322	Detroit Pistons	Cartier_Martin	Kentavious_Caldwell-Pope	Cartier_Martin.Kentavious_Caldwell-Pope	0	1	0	-0.015979612	0	0	0	0	0	0.81490364	-1.157745621	-0.943451121	-0.04730399	-0.63637255	0.030102961	1.097661354	-1.559476329	-1.711776898	0.590296711	-0.921352562	-0.543871387	-0.691938177	0.034670548	-0.023989876	0	0.076923077	CartierMartin	CaldwellPope
323	Detroit Pistons	Cartier_Martin	Jodie_Meeks	Cartier_Martin.Jodie_Meeks	0	1	0	-0.015979612	0	0	0	0	0	0.81490364	0.157353886	0.128228255	-0.04730399	-0.93090683	0.044035608	1.097661354	-0.538710632	-0.591321841	0.590296711	0.404290444	0.238651319	-0.691938177	0.669421461	-0.463198266	0	0.076923077	CartierMartin	Jmeeks20
324	Detroit Pistons	Cartier_Martin	John_Lucas	Cartier_Martin.John_Lucas	0	1	0	-0.015979612	0	0	0	0	0	0.81490364	1.293002566	1.053672498	-0.04730399	-2.40357823	0.113698842	1.097661354	1.17436629	1.289056492	0.590296711	0.590296711	0.348450207	-0.691938177	-1.882763703	1.302756085	0	0.076923077	CartierMartin	Luke1luk
325	Detroit Pistons	Cartier_Martin	Greg_Monroe	Cartier_Martin.Greg_Monroe	0	1	0	-0.015979612	0	0	0	0	0	0.81490364	-0.509364888	-0.415083301	-0.04730399	1.130833129	-0.05349292	1.097661354	-1.423767595	-1.562814665	0.590296711	0.184291725	0.108786799	-0.691938177	0.594875732	-0.41161723	0	0.076923077	CartierMartin	M10OSE
326	Detroit Pistons	Cartier_Martin	Spencer_Dinwiddie	Cartier_Martin.Spencer_Dinwiddie	0	1	0	-0.015979612	0	0	0	0	0	0.81490364	-1.188527334	-0.96853525	-0.04730399	-0.34183827	0.016170314	1.097661354	-0.576079703	-0.632340427	0.590296711	-1.757740177	-1.037588245	-0.691938177	-1.097016684	0.759067725	0	0.076923077	CartierMartin	SDinwiddie_25
327	Detroit Pistons	Cartier_Martin	Quincy_Miller	Cartier_Martin.Quincy_Miller	0	1	0	-0.015979612	0	0	0	0	0	0.81490364	-1.097492059	-0.894350274	-0.04730399	0.541764569	-0.025627626	1.097661354	0.906882408	0.995449772	0.590296711	-0.432097171	-0.255065539	-0.691938177	-2.199852408	1.522161865	0	0.076923077	CartierMartin	qmillertime
328	Detroit Pistons	Cartier_Martin	Caron_Butler	Caron_Butler.Cartier_Martin	0	1	0	-0.015979612	0	0.117647059	0	-0.001879954	0	0.81490364	1.936798788	1.578304383	-0.04730399	-0.04730399	0.002237668	1.097661354	0.350279918	0.384488729	0.590296711	1.337261773	0.789381227	-0.691938177	0.432889881	-0.299533035	0	0.153846154	CartierMartin	realtuffjuice
329	Sacramento Kings	Omri_Casspi	Ben_McLemore	Ben_McLemore.Omri_Casspi	1	1	0	-2.03373761	0	0	0	0	0	-0.043054704	-1.15316111	0.04964901	0.541764569	-0.63637255	-0.344764101	0.246039876	-0.566245737	-0.139319031	0.404290444	-0.921352562	-0.372494036	-0.876577821	0.106688432	-0.093520713	0	0.076923077	Casspi18	BenMcLemore
330	Sacramento Kings	Omri_Casspi	Carl_Landry	Carl_Landry.Omri_Casspi	1	1	0	-2.03373761	0	0	0	0	0	-0.043054704	1.095213695	-0.047154101	0.541764569	0.541764569	0.293508849	0.246039876	0.320778019	0.078924184	0.404290444	0.751422668	0.303793004	-0.876577821	0.735232403	-0.644488417	0	0.230769231	Casspi18	CarlLandry
331	Sacramento Kings	Omri_Casspi	Darren_Collison	Darren_Collison.Omri_Casspi	1	1	0	-2.03373761	0	0	0	0	0	-0.043054704	0.156044027	-0.006718429	0.541764569	-2.10904395	-1.142605288	0.246039876	-0.041111939	-0.010115176	0.404290444	0.404290444	0.163450763	-0.876577821	0.48555308	-0.425625061	0	0.076923077	Casspi18	Darren_Collison
332	Sacramento Kings	Omri_Casspi	Derrick_Williams	Derrick_Williams.Omri_Casspi	1	1	0	-2.03373761	0	0	0	0	0	-0.043054704	-0.74186505	0.03194078	0.541764569	0.24723029	0.133940611	0.246039876	0.930483927	0.22893615	0.404290444	-0.084964947	-0.034350516	-0.876577821	0.713624908	-0.625547767	0	0.076923077	Casspi18	Derr13k
333	Sacramento Kings	Omri_Casspi	Nik_Stauskas	Nik_Stauskas.Omri_Casspi	1	1	0	-2.03373761	0	0	0	0	0	-0.043054704	-1.309034459	0.056360091	0.541764569	-0.34183827	-0.185195863	0.246039876	-0.513142319	-0.126253472	0.404290444	-1.757740177	-0.710637557	-0.876577821	0.026732073	-0.023432743	0	0.076923077	Casspi18	NStauskas11
334	Sacramento Kings	Omri_Casspi	Ray_McCallum	Omri_Casspi.Ray_McCallum	1	1	0	-2.03373761	0	0	0	0	0	-0.043054704	-0.753653789	0.032448341	0.541764569	-1.22544111	-0.663900575	0.246039876	1.036690763	0.255067267	0.404290444	-0.921352562	-0.372494036	-0.876577821	-0.970460266	0.850683945	0	0.076923077	Casspi18	RayMac3
335	Sacramento Kings	Omri_Casspi	Reggie_Evans	Omri_Casspi.Reggie_Evans	0	1	0	-2.03373761	0	0	0	0	0	-0.043054704	1.893573406	-0.081527242	0.541764569	0.24723029	0.133940611	0.246039876	0.883280889	0.21732232	0.404290444	1.337261773	0.540642156	-0.876577821	-0.334927106	0.293589672	0	0.076923077	Casspi18	ReggieEvans30
336	Sacramento Kings	Omri_Casspi	Rudy_Gay	Omri_Casspi.Rudy_Gay	1	1	0	-2.03373761	0	0	0	0	0	-0.043054704	0.399023069	-0.01717982	0.541764569	0.24723029	0.133940611	0.246039876	1.105528527	0.272004101	0.404290444	0.893545835	0.361252042	-0.876577821	1.63077049	-1.429497243	0	0.076923077	Casspi18	RudyGay8
337	Sacramento Kings	Omri_Casspi	Ryan_Hollins	Omri_Casspi.Ryan_Hollins	0	1	0	-2.03373761	0	0	0	0	0	-0.043054704	0.841755771	-0.036241545	0.541764569	1.425367409	0.772213561	0.246039876	-0.817995273	-0.201259455	0.404290444	0.893545835	0.361252042	-0.876577821	-0.876577821	0.768388676	0	0.153846154	Casspi18	TheRyanHollins
338	Sacramento Kings	Omri_Casspi	DeMarcus_Cousins	DeMarcus_Cousins.Omri_Casspi	1	1	0	-2.03373761	0	0.058823529	0	-0.119631624	0	-0.043054704	-0.555209989	0.023904402	0.541764569	1.130833129	0.612645323	0.246039876	0.425018062	0.104571391	0.404290444	0.184291725	0.074507383	-0.876577821	1.408751951	-1.234880715	0	0.153846154	Casspi18	boogiecousins
339	Sacramento Kings	Omri_Casspi	David_Stockton	David_Stockton.Omri_Casspi	0	1	0	-2.03373761	0	0	0	0	0	-0.043054704	-0.781160853	0.033632649	0.541764569	-2.40357823	-1.302173525	0.246039876	-0.446271349	-0.109800547	0.404290444	-1.757740177	-0.710637557	-0.876577821	-3.701136383	3.244334065	0	0.076923077	Casspi18	dstockton32
340	Sacramento Kings	Omri_Casspi	Jason_Thompson	Jason_Thompson.Omri_Casspi	1	1	0	-2.03373761	0	0	0	0	0	-0.043054704	0.416706179	-0.017941161	0.541764569	1.130833129	0.612645323	0.246039876	1.424149033	0.350397451	0.404290444	0.590296711	0.238651319	-0.876577821	0.674544206	-0.59129049	0	0.230769231	Casspi18	jtthekid
341	Dallas Mavericks	Chandler_Parsons	Amar'e_Stoudemire	Amar'e_Stoudemire.Chandler_Parsons	0	1	0	0.43750115	0	0.352941176	0	0.154412171	0	-0.124920958	1.296277215	-0.161932192	0.541764569	0.836298849	0.453077086	0.425018062	1.194034223	0.507486111	-0.084964947	1.337261773	-0.113620375	1.406183104	-1.775031101	-2.496018743	0	0.076923077	ChandlerParsons	Amareisreal
342	Dallas Mavericks	Chandler_Parsons	Bernard_James	Bernard_James.Chandler_Parsons	0	1	0	0.43750115	0	0	0	0	0	-0.124920958	0.763164168	-0.095335199	0.541764569	0.836298849	0.453077086	0.425018062	1.255004814	0.533399713	-0.084964947	-0.432097171	0.036713113	1.406183104	-1.987869136	-2.795307992	0	0.076923077	ChandlerParsons	BernardJame5
343	Dallas Mavericks	Chandler_Parsons	Dwight_Powell	Chandler_Parsons.Dwight_Powell	0	1	0	0.43750115	0	0	0	0	0	-0.124920958	-0.778541131	0.097256104	0.541764569	1.130833129	0.612645323	0.425018062	-2.452400465	-1.042314492	-0.084964947	-1.757740177	0.1493463	1.406183104	-1.361687785	-1.914782356	0	0.076923077	ChandlerParsons	DwightPowell33
344	Dallas Mavericks	Chandler_Parsons	Greg_Smith	Chandler_Parsons.Greg_Smith	1	1	0	0.43750115	0	0	0	0	0	-0.124920958	-0.652139635	0.081465908	0.541764569	0.836298849	0.453077086	0.425018062	0.383715403	0.163085977	-0.084964947	-0.084964947	0.007219042	1.406183104	-0.84752396	-1.191773872	0	0.307692308	ChandlerParsons	Ju_Smith4
345	Dallas Mavericks	Chandler_Parsons	Raymond_Felton	Chandler_Parsons.Raymond_Felton	1	1	0	0.43750115	0	0	0	0	0	-0.124920958	0.911178356	-0.113825274	0.541764569	-1.81450967	-0.98303705	0.425018062	-1.396232489	-0.593424026	-0.084964947	1.02067934	-0.086721966	1.406183104	0.292509921	0.411322509	0	0.076923077	ChandlerParsons	RFeltonGBMS
346	Dallas Mavericks	Chandler_Parsons	Rajon_Rondo	Chandler_Parsons.Rajon_Rondo	0	1	0	0.43750115	0	0.235294118	0	0.102941447	0	-0.124920958	0.514290755	-0.064245694	0.541764569	-1.81450967	-0.98303705	0.425018062	0.328645192	0.139680143	-0.084964947	0.893545835	-0.075920074	1.406183104	1.29936663	1.827147401	0	0.076923077	ChandlerParsons	RajonRondo
347	Dallas Mavericks	Chandler_Parsons	Al-Farouq_Aminu	Al-Farouq_Aminu.Chandler_Parsons	0	1	0	0.43750115	0	0	0	0	0	-0.124920958	-0.58075226	0.072548129	0.541764569	0.541764569	0.293508849	0.425018062	0.822310298	0.349496729	-0.084964947	0.184291725	-0.015658337	1.406183104	-0.819460987	-1.152312194	0	0.076923077	ChandlerParsons	farouq1
348	Dallas Mavericks	Chandler_Parsons	Jose_Barea	Chandler_Parsons.Jose_Barea	1	1	0	0.43750115	0	0	0	0	0	-0.124920958	0.911178356	-0.113825274	0.541764569	-2.10904395	-1.142605288	0.425018062	0.845911817	0.359527801	-0.084964947	0.893545835	-0.075920074	1.406183104	-0.881428756	-1.239450224	0	0.076923077	ChandlerParsons	jjbareapr
349	Dallas Mavericks	Chandler_Parsons	Dirk_Nowitzki	Chandler_Parsons.Dirk_Nowitzki	1	1	0	0.43750115	0	0.764705882	0	0.334559703	0	-0.124920958	2.3513695	-0.293735332	0.541764569	1.425367409	0.772213561	0.425018062	0.051327344	0.021815048	-0.084964947	1.66096312	-0.141123643	1.406183104	0.903326244	1.270242101	0	0.076923077	ChandlerParsons	swish41
350	Dallas Mavericks	Chandler_Parsons	Tyson_Chandler	Chandler_Parsons.Tyson_Chandler	0	1	0	0.43750115	0	0.058823529	0	0.025735362	0	-0.124920958	1.325749068	-0.165613844	0.541764569	1.719901689	0.931781798	0.425018062	1.390713548	0.591078377	-0.084964947	1.426684326	-0.121218158	1.406183104	1.414358042	1.988846381	0	0.076923077	ChandlerParsons	tysonchandler
351	Orlando Magic	Channing_Frye	Ben_Gordon	Ben_Gordon.Channing_Frye	1	1	0	0.478350839	0	0	0	0	0	1.17707995	1.20524194	1.418666123	1.130833129	-1.22544111	-1.385769405	-0.255492403	0.257840635	-0.065876324	0.893545835	1.135685584	1.014787123	0.963413219	0.432889881	0.417051834	0	0.076923077	Channing_Frye	BenGordon8
352	Orlando Magic	Channing_Frye	Evan_Fournier	Channing_Frye.Evan_Fournier	1	1	0	0.478350839	0	0	0	0	0	1.17707995	-1.084393457	-1.276417796	1.130833129	-0.04730399	-0.05349292	-0.255492403	-1.034342531	0.264266659	0.893545835	-0.432097171	-0.386098627	0.963413219	-0.47924832	-0.461714166	0	0.076923077	Channing_Frye	EvanFourmizz
353	Orlando Magic	Channing_Frye	Aaron_Gordon	Aaron_Gordon.Channing_Frye	0	1	0	0.478350839	0	0	0	0	0	1.17707995	-1.773379853	-2.087409868	1.130833129	0.541764569	0.612645323	-0.255492403	-3.20568228	0.81902747	0.893545835	-1.757740177	-1.570621414	0.963413219	0.334411119	0.322176093	1	0.076923077	Channing_Frye	IAmAaronGordon
354	Orlando Magic	Channing_Frye	Kyle_O'Quinn	Channing_Frye.Kyle_O'Quinn	1	1	0	0.478350839	0	0	0	0	0	1.17707995	-0.463519784	-0.545599844	1.130833129	0.836298849	0.945714445	-0.255492403	-1.742388101	0.445166924	0.893545835	-0.432097171	-0.386098627	0.963413219	-0.876577821	-0.84450666	0	0.076923077	Channing_Frye	Kyle_OQuinn
355	Orlando Magic	Channing_Frye	Nikola_Vucevic	Channing_Frye.Nikola_Vucevic	1	1	0	0.478350839	0	0	0	0	0	1.17707995	-0.602364952	-0.709031708	1.130833129	1.425367409	1.611852688	-0.255492403	-2.426832153	0.620037179	0.893545835	-0.084964947	-0.075920074	0.963413219	0.028353406	0.027316046	0	0.076923077	Channing_Frye	NikolaVucevic
356	Orlando Magic	Channing_Frye	Victor_Oladipo	Channing_Frye.Victor_Oladipo	1	1	0	0.478350839	0	0	0	0	0	1.17707995	-0.967815911	-1.139196704	1.130833129	-0.93090683	-1.052700284	-0.255492403	0.737738189	-0.188486503	0.893545835	-0.921352562	-0.823270744	0.963413219	0.51592445	0.497048435	0	0.076923077	Channing_Frye	VicOladipo
357	Orlando Magic	Channing_Frye	Elfrid_Payton	Channing_Frye.Elfrid_Payton	1	1	0	0.478350839	0	0	0	0	0	1.17707995	-1.399414804	-1.647223107	1.130833129	-0.93090683	-1.052700284	-0.255492403	-0.184687846	0.047186342	0.893545835	-1.757740177	-1.570621414	0.963413219	-0.084691116	-0.08159254	0	0.076923077	Channing_Frye	elfrid
358	Orlando Magic	Channing_Frye	Maurice_Harkless	Channing_Frye.Maurice_Harkless	1	1	0	0.478350839	0	0	0	0	0	1.17707995	-1.211449883	-1.425973367	1.130833129	0.541764569	0.612645323	-0.255492403	0.910815995	-0.232706567	0.893545835	-0.432097171	-0.386098627	0.963413219	-0.281307409	-0.271015276	0	0.076923077	Channing_Frye	moe_harkless
359	Orlando Magic	Channing_Frye	Andrew_Nicholson	Andrew_Nicholson.Channing_Frye	1	1	0	0.478350839	0	0	0	0	0	1.17707995	-0.392787342	-0.462342105	1.130833129	0.541764569	0.612645323	-0.255492403	-0.780626201	0.199444064	0.893545835	-0.432097171	-0.386098627	0.963413219	-0.445636693	-0.429332281	0	0.076923077	Channing_Frye	nicholaf44
360	Orlando Magic	Channing_Frye	Tobias_Harris	Channing_Frye.Tobias_Harris	1	1	0	0.478350839	0	0	0	0	0	1.17707995	-1.014970874	-1.194701866	1.130833129	0.541764569	0.612645323	-0.255492403	1.196001016	-0.305569174	0.893545835	-0.084964947	-0.075920074	0.963413219	-0.090625983	-0.08731027	0	0.076923077	Channing_Frye	tobias31
361	Boston Celtics	Chris_Babb	Jae_Crowder	Chris_Babb.Jae_Crowder	0	1	0	1.342617311	0	0	0	0	0	-0.437322583	-0.530322648	0.23192207	-0.63637255	-0.34183827	0.217536492	-2.17114903	0.468287513	-1.01672198	-0.921352562	-0.432097171	0.398113835	-0.970460266	-0.876577821	0.850683945	0	0	ChrisBabb52	CJC9BOSS
362	Boston Celtics	Chris_Babb	Luigi_Datome	Chris_Babb.Luigi_Datome	0	1	0	1.342617311	0	0	0	0	0	-0.437322583	0.093170745	-0.040745671	-0.63637255	0.24723029	-0.15733057	-2.17114903	0.238172703	-0.517108433	-0.921352562	-0.921352562	0.848890543	-0.970460266	-0.343644419	0.333493254	0	0	ChrisBabb52	GigiDatome
363	Boston Celtics	Chris_Babb	Jonas_Jerebko	Chris_Babb.Jonas_Jerebko	0	1	0	1.342617311	0	0	0	0	0	-0.437322583	0.270001853	-0.118077908	-0.63637255	0.836298849	-0.532197632	-2.17114903	-0.178787467	0.388174235	-0.921352562	0.184291725	-0.169797653	-0.970460266	0.432889881	-0.420102429	0	0	ChrisBabb52	JonasJerebko
364	Boston Celtics	Chris_Babb	Kelly_Olynyk	Chris_Babb.Kelly_Olynyk	1	1	0	1.342617311	0	0	0	0	0	-0.437322583	-0.718287568	0.314123375	-0.63637255	1.425367409	-0.907064693	-2.17114903	-0.292861475	0.635845908	-0.921352562	-0.921352562	0.848890543	-0.970460266	-0.203285739	0.197280732	0	0.076923077	ChrisBabb52	KellyOlynyk
365	Boston Celtics	Chris_Babb	Tyler_Zeller	Chris_Babb.Tyler_Zeller	0	1	0	1.342617311	0	0	0	0	0	-0.437322583	-0.418984543	0.183231403	-0.63637255	1.425367409	-0.907064693	-2.17114903	-1.004840632	2.181658764	-0.921352562	-0.432097171	0.398113835	-0.970460266	-0.365661409	0.354859868	0	0	ChrisBabb52	ZellerTyler
366	Boston Celtics	Chris_Babb	Brandon_Bass	Brandon_Bass.Chris_Babb	0	1	0	1.342617311	0	0	0	0	0	-0.437322583	0.709459906	-0.310262839	-0.63637255	0.24723029	-0.15733057	-2.17114903	-1.832860591	3.979413495	-0.921352562	1.02067934	-0.940405524	-0.970460266	0.784333429	-0.761164428	0	0.076923077	ChrisBabb52	bestbetbass
367	Boston Celtics	Chris_Babb	Phil_Pressey	Chris_Babb.Phil_Pressey	0	1	0	1.342617311	0	0	0	0	0	-0.437322583	-0.678336836	0.296652017	-0.63637255	-2.40357823	1.529571208	-2.17114903	0.220471564	-0.478676621	-0.921352562	-0.921352562	0.848890543	-0.970460266	-0.970460266	0.941793127	0	0.076923077	ChrisBabb52	philpressey
368	Boston Celtics	Chris_Babb	James_Young	Chris_Babb.James_Young	1	1	0	1.342617311	0	0	0	0	0	-0.437322583	-1.753077021	0.766660171	-0.63637255	-0.34183827	0.217536492	-2.17114903	-2.123945992	4.611403281	-0.921352562	-1.757740177	1.619498414	-0.970460266	-0.37991413	0.368691567	0	0	ChrisBabb52	realjamesyoung
369	Boston Celtics	Chris_Babb	Marcus_Smart	Chris_Babb.Marcus_Smart	1	1	0	1.342617311	0	0	0	0	0	-0.437322583	-1.407273964	0.615432685	-0.63637255	-0.93090683	0.592403554	-2.17114903	-0.991073079	2.151767355	-0.921352562	-1.757740177	1.619498414	-0.970460266	0.173714792	-0.168583304	0	0	ChrisBabb52	smart_MS3
370	Boston Celtics	Chris_Babb	Evan_Turner	Chris_Babb.Evan_Turner	0	1	0	1.342617311	0	0	0	0	0	-0.437322583	-0.126230818	0.055203587	-0.63637255	-0.04730399	0.030102961	-2.17114903	0.710203083	-1.541956735	-0.921352562	0.184291725	-0.169797653	-0.970460266	0.172381496	-0.167289392	0	0	ChrisBabb52	thekidet
371	Portland Trail Blazers	Chris_Kaman	C.J._McCollum	C.J._McCollum.Chris_Kaman	1	1	0.058823529	-0.470788985	-0.02769347	0	0	0	0	1.428573082	-0.818491863	-1.169275444	1.425367409	-0.93090683	-1.326884257	-0.056846285	0.69643553	-0.039589773	1.240678059	-0.921352562	-1.143101908	0.485953314	-0.076787865	-0.037315318	0	0.076923077	ChrisKaman	CJMcCollum
372	Portland Trail Blazers	Chris_Kaman	Dorell_Wright	Chris_Kaman.Dorell_Wright	0	1	0.058823529	-0.470788985	-0.02769347	0	0	0	0	1.428573082	0.567995019	0.811422395	1.425367409	-0.04730399	-0.067425566	-0.056846285	0.157534179	-0.008955233	1.240678059	1.135685584	1.409020186	0.485953314	0.139632511	0.067854881	0	0.076923077	ChrisKaman	DWRIGHTWAY1
373	Portland Trail Blazers	Chris_Kaman	Damian_Lillard	Chris_Kaman.Damian_Lillard	1	1	0.058823529	-0.470788985	-0.02769347	0.117647059	0.006920415	-0.055386939	-0.003258055	1.428573082	-0.536217019	-0.766025199	1.425367409	-1.22544111	-1.74670382	-0.056846285	-0.237791264	0.01351755	1.240678059	-0.432097171	-0.536093479	0.485953314	0.188013728	0.091365894	0	0.076923077	ChrisKaman	Dame_Lillard
374	Portland Trail Blazers	Chris_Kaman	Alonzo_Gee	Alonzo_Gee.Chris_Kaman	0	1	0.058823529	-0.470788985	-0.02769347	0	0	0	0	1.428573082	0.21236801	0.303383223	1.425367409	-0.34183827	-0.48724513	-0.056846285	-0.088314977	0.005020378	1.240678059	0.404290444	0.501594283	0.485953314	-0.876577821	-0.425975897	0	0.076923077	ChrisKaman	GeeAlonzo
375	Portland Trail Blazers	Chris_Kaman	Meyers_Leonard	Chris_Kaman.Meyers_Leonard	1	1	0.058823529	-0.470788985	-0.02769347	0	0	0	0	1.428573082	-0.9239356	-1.319909527	1.425367409	1.719901689	2.451491815	-0.056846285	0.826243885	-0.046968895	1.240678059	-0.432097171	-0.536093479	0.485953314	-0.112562061	-0.054699906	0	0.076923077	ChrisKaman	MeyersLeonard11
376	Portland Trail Blazers	Chris_Kaman	Steve_Blake	Chris_Kaman.Steve_Blake	1	1	0.058823529	-0.470788985	-0.02769347	0	0	0	0	1.428573082	1.947277668	2.78182846	1.425367409	-1.22544111	-1.74670382	-0.056846285	0.255873842	-0.014545477	1.240678059	1.240678059	1.539282046	0.485953314	-0.202794728	-0.09854877	0	0.230769231	ChrisKaman	SteveBlake5
377	Portland Trail Blazers	Chris_Kaman	LaMarcus_Aldridge	Chris_Kaman.LaMarcus_Aldridge	1	1	0.058823529	-0.470788985	-0.02769347	0.235294118	0.01384083	-0.110773879	-0.006516111	1.428573082	0.657065502	0.938666089	1.425367409	1.130833129	1.611852688	-0.056846285	-0.165019914	0.009380769	1.240678059	0.893545835	1.108602712	0.485953314	1.476165426	0.717347481	0	0.076923077	ChrisKaman	aldridge_12
378	Portland Trail Blazers	Chris_Kaman	Allen_Crabbe	Allen_Crabbe.Chris_Kaman	0	1	0.058823529	-0.470788985	-0.02769347	0	0	0	0	1.428573082	-0.95144266	-1.359205374	1.425367409	-0.34183827	-0.48724513	-0.056846285	-0.595747636	0.03386604	1.240678059	-0.921352562	-1.143101908	0.485953314	-0.9258557	-0.449922646	0	0.076923077	ChrisKaman	allencrabbe
379	Portland Trail Blazers	Chris_Kaman	Nicolas_Batum	Chris_Kaman.Nicolas_Batum	0	1	0.058823529	-0.470788985	-0.02769347	0	0	0	0	1.428573082	-0.15766746	-0.22523949	1.425367409	0.24723029	0.352393997	-0.056846285	0.255873842	-0.014545477	1.240678059	0.590296711	0.732368178	0.485953314	1.223099398	0.594369206	0	0.076923077	ChrisKaman	nicolas88batum
380	Portland Trail Blazers	Chris_Kaman	Tim_Frazier	Chris_Kaman.Tim_Frazier	0	1	0.058823529	-0.470788985	-0.02769347	0	0	0	0	1.428573082	-0.607604393	-0.868007281	1.425367409	-1.81450967	-2.586342948	-0.056846285	0.686601564	-0.039030748	1.240678059	-1.757740177	-2.180789671	0.485953314	-3.121253676	-1.516783568	0	0.076923077	ChrisKaman	psufraz23
381	Portland Trail Blazers	Chris_Kaman	Robin_Lopez	Chris_Kaman.Robin_Lopez	0	1	0.058823529	-0.470788985	-0.02769347	0	0	0	0	1.428573082	0.01064956	0.015213675	1.425367409	1.425367409	2.031672252	-0.056846285	1.015056037	-0.057702165	1.240678059	0.590296711	0.732368178	0.485953314	0.686338216	0.33352833	0	0.076923077	ChrisKaman	rolopez42
382	Portland Trail Blazers	Chris_Kaman	Wesley_Matthews	Chris_Kaman.Wesley_Matthews	0	1	0.058823529	-0.470788985	-0.02769347	0	0	0	0	1.428573082	0.361037128	0.515767923	1.425367409	-0.63637255	-0.907064693	-0.056846285	-0.182721053	0.010387013	1.240678059	0.404290444	0.501594283	0.485953314	0.824521224	0.400678821	0	0.076923077	ChrisKaman	wessywes2
383	New York Knicks	Cleanthony_Early	Andrea_Bargnani	Andrea_Bargnani.Cleanthony_Early	0	1	0	-0.84001588	0	0	0	0	0	-0.716977709	0.592227428	-0.424613864	0.24723029	1.425367409	0.352393997	-0.373499998	0.255873842	-0.09556888	-1.757740177	0.893545835	-1.570621414	-1.361687785	1.204333156	-1.639925748	0	0.076923077	Clearly_BallLyf	AndreaBargnani
384	New York Knicks	Cleanthony_Early	Jason_Smith	Cleanthony_Early.Jason_Smith	1	1	0	-0.84001588	0	0	0	0	0	-0.716977709	0.509051314	-0.364978444	0.24723029	1.425367409	0.352393997	-0.373499998	-1.569310295	0.586137393	-1.757740177	0.590296711	-1.037588245	-1.361687785	0.172381496	-0.234729777	0	0.076923077	Clearly_BallLyf	JasonSmith014
385	New York Knicks	Cleanthony_Early	Jose_Calderon	Cleanthony_Early.Jose_Calderon	1	1	0	-0.84001588	0	0	0	0	0	-0.716977709	1.56741825	-1.123803945	0.24723029	-1.22544111	-0.30296616	-0.373499998	-0.389234344	0.145379027	-1.757740177	1.02067934	-1.794089083	-1.361687785	0.80750104	-1.099564303	0	0.076923077	Clearly_BallLyf	JmCalderon3
386	New York Knicks	Cleanthony_Early	Langston_Galloway	Cleanthony_Early.Langston_Galloway	1	1	0	-0.84001588	0	0	0	0	0	-0.716977709	-0.871541195	0.624875609	0.24723029	-1.51997539	-0.375783956	-0.373499998	-0.224023711	0.083672856	-1.757740177	-1.757740177	3.089650528	-1.361687785	-1.991779666	2.712182042	0	0.076923077	Clearly_BallLyf	LangGalloway10
387	New York Knicks	Cleanthony_Early	Louis_Amundson	Cleanthony_Early.Louis_Amundson	0	1	0	-0.84001588	0	0	0	0	0	-0.716977709	1.282523684	-0.919540892	0.24723029	0.541764569	0.133940611	-0.373499998	-1.002873839	0.374573377	-1.757740177	0.893545835	-1.570621414	-1.361687785	-1.538501531	2.094958742	0	0.076923077	Clearly_BallLyf	LouAmundson17
388	New York Knicks	Cleanthony_Early	Quincy_Acy	Cleanthony_Early.Quincy_Acy	1	1	0	-0.84001588	0	0	0	0	0	-0.716977709	-0.590576212	0.42342998	0.24723029	-0.04730399	-0.011694979	-0.373499998	1.148797978	-0.429076043	-1.757740177	-0.432097171	0.759514557	-1.361687785	-0.876577821	1.193625311	0	0.076923077	Clearly_BallLyf	QuincyAcy
389	New York Knicks	Cleanthony_Early	Ricky_Ledo	Cleanthony_Early.Ricky_Ledo	0	1	0	-0.84001588	0	0	0	0	0	-0.716977709	-1.052301885	0.754476994	0.24723029	-0.04730399	-0.011694979	-0.373499998	0.316844433	-0.118341395	-1.757740177	-0.921352562	1.619498414	-1.361687785	-3.299928214	4.493471941	0	0.076923077	Clearly_BallLyf	REALRICKLEDO1
390	New York Knicks	Cleanthony_Early	Carmelo_Anthony	Carmelo_Anthony.Cleanthony_Early	1	1	0	-0.84001588	0	0.470588235	0	-0.395301591	0	-0.716977709	0.929516397	-0.666442536	0.24723029	0.24723029	0.061122816	-0.373499998	1.060292282	-0.396019166	-1.757740177	1.240678059	-2.180789671	-1.361687785	1.754644742	-2.389278312	0	0.076923077	Clearly_BallLyf	carmeloanthony
391	New York Knicks	Cleanthony_Early	Cole_Aldrich	Cleanthony_Early.Cole_Aldrich	1	1	0	-0.84001588	0	0	0	0	0	-0.716977709	-0.128850538	0.092382963	0.24723029	1.130833129	0.279576202	-0.373499998	0.415184095	-0.155071259	-1.757740177	0.184291725	-0.323936969	-1.361687785	-0.876577821	1.193625311	0	0.076923077	Clearly_BallLyf	colea45
392	New York Knicks	Cleanthony_Early	Travis_Wear	Cleanthony_Early.Travis_Wear	1	1	0	-0.84001588	0	0	0	0	0	-0.716977709	-0.58075226	0.416386425	0.24723029	0.836298849	0.206758407	-0.373499998	-0.690153712	0.25777241	-1.757740177	-1.757740177	3.089650528	-1.361687785	-1.361687785	1.854193624	0	0.076923077	Clearly_BallLyf	traviswear
393	Charlotte Hornets	Cody_Zeller	Gerald_Henderson	Cody_Zeller.Gerald_Henderson	0	1	0	-2.03373761	0	0	0	0	0	-1.068675136	0.085311584	-0.091170369	1.425367409	-0.63637255	-0.907064693	-0.206322572	1.087827387	-0.224443345	-0.921352562	0.404290444	-0.372494036	0.34230664	0.669421461	0.229147411	0	0.153846154	CodyZeller	GhJr09
394	Charlotte Hornets	Cody_Zeller	Jason_Maxiell	Cody_Zeller.Jason_Maxiell	0	1	0	-2.03373761	0	0	0	0	0	-1.068675136	1.234713793	-1.319507931	1.425367409	-0.04730399	-0.067425566	-0.206322572	0.131965867	-0.027227537	-0.921352562	1.02067934	-0.940405524	0.34230664	-0.876577821	-0.300058409	0	0.076923077	CodyZeller	JasonMaxiell
395	Charlotte Hornets	Cody_Zeller	Kemba_Walker	Cody_Zeller.Kemba_Walker	0	1	0	-2.03373761	0	0	0	0	0	-1.068675136	-0.491681777	0.52544809	1.425367409	-1.81450967	-2.586342948	-0.206322572	-0.249592024	0.051496468	-0.921352562	-0.084964947	0.078282671	0.34230664	0.170898045	0.058499536	0	0.153846154	CodyZeller	KembaWalker
396	Charlotte Hornets	Cody_Zeller	Michael_Kidd-Gilchrist	Cody_Zeller.Michael_Kidd-Gilchrist	0	1	0	-2.03373761	0	0	0	0	0	-1.068675136	-1.301830228	1.391233596	1.425367409	-0.04730399	-0.067425566	-0.206322572	0.098530382	-0.020329042	-0.921352562	-0.432097171	0.398113835	0.34230664	0.522301246	0.178787185	0	0.153846154	CodyZeller	MKG14
397	Charlotte Hornets	Cody_Zeller	Troy_Daniels	Cody_Zeller.Troy_Daniels	0	1	0	-2.03373761	0	0	0	0	0	-1.068675136	-0.775266482	0.828508013	1.425367409	-0.93090683	-1.326884257	-0.206322572	-2.507470676	0.517347799	-0.921352562	-0.921352562	0.848890543	0.34230664	-0.970460266	-0.332194993	0	0.076923077	CodyZeller	MrSuPeRsTaR_30
398	Charlotte Hornets	Cody_Zeller	Noah_Vonleh	Cody_Zeller.Noah_Vonleh	0	1	0	-2.03373761	0	0	0	0	0	-1.068675136	-1.758316462	1.879069084	1.425367409	0.836298849	1.192033124	-0.206322572	-1.592911814	0.328653663	-0.921352562	-1.757740177	1.619498414	0.34230664	-0.042466447	-0.014536547	1	0.076923077	CodyZeller	NoahVonleh
399	Charlotte Hornets	Cody_Zeller	Lance_Stephenson	Cody_Zeller.Lance_Stephenson	0	1	0	-2.03373761	0	0	0	0	0	-1.068675136	-0.57027338	0.609436982	1.425367409	-0.63637255	-0.907064693	-0.206322572	-0.591814049	0.122104597	-0.921352562	0.184291725	-0.169797653	0.34230664	1.002793999	0.343263045	0	0.076923077	CodyZeller	StephensonLance
400	Charlotte Hornets	Cody_Zeller	Bismack_Biyombo	Bismack_Biyombo.Cody_Zeller	0	1	0	-2.03373761	0	0	0	0	0	-1.068675136	-1.043787795	1.115470063	1.425367409	0.541764569	0.772213561	-0.206322572	-0.261392783	0.053931231	-0.921352562	-0.084964947	0.078282671	0.34230664	0.309605229	0.105979926	0	0.153846154	CodyZeller	bismackbiyombo0
401	Charlotte Hornets	Cody_Zeller	Mo_Williams	Cody_Zeller.Mo_Williams	0	1	0	-2.03373761	0	0.058823529	0	-0.119631624	0	-1.068675136	1.274664526	-1.362202285	1.425367409	-1.81450967	-2.586342948	-0.206322572	0.975720172	-0.201313095	-0.921352562	1.240678059	-1.143101908	0.34230664	0.328838377	0.11256356	0	0.076923077	CodyZeller	mowilliams
402	Brooklyn Nets	Cory_Jefferson	Bojan_Bogdanovic	Bojan_Bogdanovic.Cory_Jefferson	0	1	0	-0.228999991	0	0	0	0	0	-0.643625544	-0.239533712	0.154170016	0.541764569	0.24723029	0.133940611	-0.121750462	-1.651915612	0.201121489	-1.757740177	-1.757740177	3.089650528	-1.361687785	0.172381496	-0.234729777	0	0.076923077	CoryJay34	44Bojan
403	Brooklyn Nets	Cory_Jefferson	Alan_Anderson	Alan_Anderson.Cory_Jefferson	0	1	0	-0.228999991	0	0	0	0	0	-0.643625544	1.316580048	-0.84738455	0.541764569	-0.34183827	-0.185195863	-0.121750462	-1.539808397	0.187472384	-1.757740177	0.404290444	-0.710637557	-1.361687785	-0.603325576	0.821541067	0	0.076923077	CoryJay34	ASqared06
404	Brooklyn Nets	Cory_Jefferson	Deron_Williams	Cory_Jefferson.Deron_Williams	0	1	0	-0.228999991	0	0.176470588	0	-0.040411763	0	-0.643625544	0.911178356	-0.586457665	0.541764569	-1.22544111	-0.663900575	-0.121750462	-0.462005695	0.056249407	-1.757740177	1.02067934	-1.794089083	-1.361687785	1.649168917	-2.24565317	0	0.076923077	CoryJay34	DeronWilliams
405	Brooklyn Nets	Cory_Jefferson	Jarrett_Jack	Cory_Jefferson.Jarrett_Jack	0	1	0	-0.228999991	0	0	0	0	0	-0.643625544	1.069671424	-0.688467853	0.541764569	-1.22544111	-0.663900575	-0.121750462	0.95015186	-0.115681428	-1.757740177	1.02067934	-1.794089083	-1.361687785	0.709536629	-0.966167361	0	0.076923077	CoryJay34	Jarrettjack03
406	Brooklyn Nets	Cory_Jefferson	Mirza_Teletovic	Cory_Jefferson.Mirza_Teletovic	1	1	0	-0.228999991	0	0	0	0	0	-0.643625544	0.617114769	-0.397190829	0.541764569	0.541764569	0.293508849	-0.121750462	-1.927266667	0.234645608	-1.757740177	-0.432097171	0.759514557	-1.361687785	0.194675642	-0.265087444	0	0.076923077	CoryJay34	Teletovic33
407	Brooklyn Nets	Cory_Jefferson	Joe_Johnson	Cory_Jefferson.Joe_Johnson	0	1	0	-0.228999991	0	0.411764706	0	-0.094294114	0	-0.643625544	1.627016883	-1.047189627	0.541764569	-0.04730399	-0.025627626	-0.121750462	-0.141418395	0.017217755	-1.757740177	1.426684326	-2.507740359	-1.361687785	1.780674839	-2.424723177	0	0.076923077	CoryJay34	TheJoeJohnson7
408	Brooklyn Nets	Cory_Jefferson	Darius_Morris	Cory_Jefferson.Darius_Morris	1	1	0	-0.228999991	0	0	0	0	0	-0.643625544	-0.648864985	0.417626079	0.541764569	-0.93090683	-0.504332338	-0.121750462	1.115362493	-0.135795899	-1.757740177	-0.084964947	0.1493463	-1.361687785	-1.093785929	1.48939494	0	0.076923077	CoryJay34	dariusmorris4
409	Brooklyn Nets	Cory_Jefferson	Markel_Brown	Cory_Jefferson.Markel_Brown	1	1	0	-0.228999991	0	0	0	0	0	-0.643625544	-0.904942627	0.582444191	0.541764569	-1.22544111	-0.663900575	-0.121750462	0.244073083	-0.029716011	-1.757740177	-1.757740177	3.089650528	-1.361687785	-1.361687785	1.854193624	0	0.076923077	CoryJay34	iMarkelBrown22
410	Brooklyn Nets	Cory_Jefferson	Mason_Plumlee	Cory_Jefferson.Mason_Plumlee	0	1	0	-0.228999991	0	0	0	0	0	-0.643625544	-0.449766255	0.289481051	0.541764569	1.130833129	0.612645323	-0.121750462	0.126065487	-0.015348531	-1.757740177	-0.921352562	1.619498414	-1.361687785	-0.552713261	0.752622896	0	0.076923077	CoryJay34	masonplumlee
411	Brooklyn Nets	Cory_Jefferson	Thaddeus_Young	Cory_Jefferson.Thaddeus_Young	0	1	0	-0.228999991	0	0	0	0	0	-0.643625544	-0.042399774	0.027289578	0.541764569	0.24723029	0.133940611	-0.121750462	0.975720172	-0.118794382	-1.757740177	0.751422668	-1.320805814	-1.361687785	1.039497503	-1.415471053	0	0.076923077	CoryJay34	yungsmoove21
412	San Antonio Spurs	Cory_Joseph	Danny_Green	Cory_Joseph.Danny_Green	1	1	0	1.89959684	0	0	0	0	0	-0.798843963	0.196649689	-0.157092417	-1.22544111	-0.34183827	0.41890267	-0.284994302	-0.245658437	0.070011255	-0.084964947	0.404290444	-0.034350516	-0.224347805	0.341171667	-0.076541115	0	0.307692308	Cory_Joe	DGreen_14
413	San Antonio Spurs	Cory_Joseph	Kyle_Anderson	Cory_Joseph.Kyle_Anderson	1	1	0	1.89959684	0	0	0	0	0	-0.798843963	-1.297900649	1.036820098	-1.22544111	0.541764569	-0.663900575	-0.284994302	0.747572155	-0.213053805	-0.084964947	-1.757740177	0.1493463	-0.224347805	-0.730133012	0.163803738	0	0.076923077	Cory_Joe	KyleAnderson5
414	San Antonio Spurs	Cory_Joseph	Patrick_Mills	Cory_Joseph.Patrick_Mills	1	1	0	1.89959684	0	0	0	0	0	-0.798843963	-0.075801206	0.060553336	-1.22544111	-2.10904395	2.58450916	-0.284994302	1.015056037	-0.289285187	-0.084964947	0.404290444	-0.034350516	-0.224347805	0.302935753	-0.067962971	0	0.307692308	Cory_Joe	Patty_Mills
415	San Antonio Spurs	Cory_Joseph	Kawhi_Leonard	Cory_Joseph.Kawhi_Leonard	0	1	0	1.89959684	0	0	0	0	0	-0.798843963	-0.764787602	0.610945959	-1.22544111	-0.04730399	0.057968255	-0.284994302	-2.588109199	0.737596375	-0.084964947	-0.084964947	0.007219042	-0.224347805	0.069957461	-0.015694803	0	0.307692308	Cory_Joe	kawhileonard
416	San Antonio Spurs	Cory_Joseph	Manu_Ginobili	Cory_Joseph.Manu_Ginobili	0	1	0	1.89959684	0	0.117647059	0	0.223481981	0	-0.798843963	2.564876692	-2.048936261	-1.22544111	-0.34183827	0.41890267	-0.284994302	1.203868189	-0.343095574	-0.084964947	1.337261773	-0.113620375	-0.224347805	0.796163818	-0.178617605	0	0.307692308	Cory_Joe	manuginobili
417	San Antonio Spurs	Cory_Joseph	Marco_Belinelli	Cory_Joseph.Marco_Belinelli	1	1	0	1.89959684	0	0	0	0	0	-0.798843963	0.493987925	-0.394619272	-1.22544111	-0.63637255	0.779837085	-0.284994302	0.727904222	-0.207448556	-0.084964947	0.751422668	-0.063844587	-0.224347805	0.064167364	-0.014395807	0	0.153846154	Cory_Joe	marcobelinelli
418	San Antonio Spurs	Cory_Joseph	Reggie_Williams	Cory_Joseph.Reggie_Williams	0	1	0	1.89959684	0	0	0	0	0	-0.798843963	0.380685028	-0.304107937	-1.22544111	-0.34183827	0.41890267	-0.284994302	0.501722998	-0.142988196	-0.084964947	0.404290444	-0.034350516	-0.224347805	-1.681051794	0.37714028	0	0.076923077	Cory_Joe	reggiew55
419	San Antonio Spurs	Cory_Joseph	Boris_Diaw	Boris_Diaw.Cory_Joseph	1	1	0	1.89959684	0	0	0	0	0	-0.798843963	1.436432243	-1.147485226	-1.22544111	0.24723029	-0.30296616	-0.284994302	0.051327344	-0.014628001	-0.084964947	1.240678059	-0.105414145	-0.224347805	0.852889608	-0.191343911	0	0.307692308	Cory_Joe	theborisdiaw
420	San Antonio Spurs	Cory_Joseph	Tiago_Splitter	Cory_Joseph.Tiago_Splitter	1	1	0	1.89959684	0	0	0	0	0	-0.798843963	0.787396579	-0.629007004	-1.22544111	1.130833129	-1.385769405	-0.284994302	0.507623378	-0.14466977	-0.084964947	0.184291725	-0.015658337	-0.224347805	1.025321377	-0.2300286	0	0.307692308	Cory_Joe	tiagosplitter
421	San Antonio Spurs	Cory_Joseph	Tony_Parker	Cory_Joseph.Tony_Parker	1	1	0	1.89959684	0	0.352941176	0	0.670445943	0	-0.798843963	1.416129413	-1.131266432	-1.22544111	-1.51997539	1.86264033	-0.284994302	0.800675573	-0.228187976	-0.084964947	1.426684326	-0.121218158	-0.224347805	1.272889335	-0.285569928	0	0.307692308	Cory_Joe	tonyparker
422	Memphis Grizzlies	Courtney_Lee	Jon_Leuer	Courtney_Lee.Jon_Leuer	0	1	0	0.310685327	0	0	0	0	0	0.607290819	-0.256561896	-0.155807684	-0.63637255	0.836298849	-0.532197632	-0.715722024	1.093727767	-0.782805051	0.590296711	-0.084964947	-0.050154529	0.590372186	-0.83092461	-0.490554779	0	0.153846154	CourtneyLee2211	JLeu30
423	Memphis Grizzlies	Courtney_Lee	Jarnell_Stokes	Courtney_Lee.Jarnell_Stokes	0	1	0	0.310685327	0	0	0	0	0	0.607290819	-1.369288021	-0.831556044	-0.63637255	0.541764569	-0.344764101	-0.715722024	0.096563589	-0.069112687	0.590296711	-1.757740177	-1.037588245	0.590372186	-1.068164676	-0.630614715	0	0.076923077	CourtneyLee2211	JarnellStokes
424	Memphis Grizzlies	Courtney_Lee	Zach_Randolph	Courtney_Lee.Zach_Randolph	0	1	0	0.310685327	0	0.117647059	0	0.036551215	0	0.607290819	1.615883073	0.981310955	-0.63637255	0.541764569	-0.344764101	-0.715722024	0.051327344	-0.03673611	0.590296711	1.426684326	0.842167065	0.590372186	1.501157551	0.886241665	0	0.153846154	CourtneyLee2211	MacBo50
425	Memphis Grizzlies	Courtney_Lee	Nick_Calathes	Courtney_Lee.Nick_Calathes	1	1	0	0.310685327	0	0	0	0	0	0.607290819	-0.193688611	-0.117625315	-0.63637255	-0.34183827	0.217536492	-0.715722024	0.367981057	-0.263372147	0.590296711	-0.921352562	-0.543871387	0.590372186	-0.970460266	-0.572932748	0	0.153846154	CourtneyLee2211	Nick_Calathes15
426	Memphis Grizzlies	Courtney_Lee	Russ_Smith	Courtney_Lee.Russ_Smith	0	1	0	0.310685327	0	0	0	0	0	0.607290819	-0.718287568	-0.436209446	-0.63637255	-2.10904395	1.342137677	-0.715722024	-1.706985823	1.221727348	0.590296711	-1.757740177	-1.037588245	0.590372186	-1.361687785	-0.803902594	0	0.076923077	CourtneyLee2211	Sir_Saudade
427	Memphis Grizzlies	Courtney_Lee	Tony_Allen	Courtney_Lee.Tony_Allen	0	1	0	0.310685327	0	0	0	0	0	0.607290819	1.498650595	0.910116748	-0.63637255	-0.93090683	0.592403554	-0.715722024	-0.220090125	0.15752335	0.590296711	1.135685584	0.670391465	0.590372186	0.491324723	0.290064451	0	0.153846154	CourtneyLee2211	aa000G9
428	Memphis Grizzlies	Courtney_Lee	Jeff_Green	Courtney_Lee.Jeff_Green	0	1	0	0.310685327	0	0	0	0	0	0.607290819	0.391818838	0.237947983	-0.63637255	0.541764569	-0.344764101	-0.715722024	0.818376712	-0.585730237	0.590296711	0.590296711	0.348450207	0.590372186	1.020865009	0.602690307	0	0.230769231	CourtneyLee2211	jeff_green22
429	Memphis Grizzlies	Courtney_Lee	Jordan_Adams	Courtney_Lee.Jordan_Adams	0	1	0	0.310685327	0	0	0	0	0	0.607290819	-1.488485289	-0.903943451	-0.63637255	-0.63637255	0.404970023	-0.715722024	-0.119783669	0.08573181	0.590296711	-1.757740177	-1.037588245	0.590372186	-0.560602914	-0.330964368	0	0.076923077	CourtneyLee2211	jordanadams1231
430	Memphis Grizzlies	Courtney_Lee	Kosta_Koufos	Courtney_Lee.Kosta_Koufos	0	1	0	0.310685327	0	0	0	0	0	0.607290819	-0.204822421	-0.124386776	-0.63637255	1.425367409	-0.907064693	-0.715722024	-0.021444006	0.015347948	0.590296711	0.590296711	0.348450207	0.590372186	0.099517343	0.058752271	0	0.153846154	CourtneyLee2211	kostakoufos
431	Memphis Grizzlies	Courtney_Lee	Mike_Conley	Courtney_Lee.Mike_Conley	0	1	0	0.310685327	0	0	0	0	0	0.607290819	0.123952455	0.075275188	-0.63637255	-1.81450967	1.154704146	-0.715722024	0.946218273	-0.677229258	0.590296711	0.751422668	0.44356233	0.590372186	0.974373415	0.575242963	0	0.153846154	CourtneyLee2211	mconley11
432	Memphis Grizzlies	Courtney_Lee	Vince_Carter	Courtney_Lee.Vince_Carter	0	1	0	0.310685327	0	0.470588235	0	0.14620486	0	0.607290819	2.684728887	1.630411205	-0.63637255	-0.34183827	0.217536492	-0.715722024	0.263741015	-0.188765253	0.590296711	1.66096312	0.980461067	0.590372186	0.317754638	0.1875935	0	0.076923077	CourtneyLee2211	mrvincecarter15
433	San Antonio Spurs	Danny_Green	Cory_Joseph	Cory_Joseph.Danny_Green	1	1	0	1.89959684	0	0	0	0	0	0.196649689	-0.798843963	-0.157092417	-0.34183827	-1.22544111	0.41890267	-0.245658437	-0.284994302	0.070011255	0.404290444	-0.084964947	-0.034350516	0.341171667	-0.224347805	-0.076541115	0	0.307692308	DGreen_14	Cory_Joe
434	San Antonio Spurs	Danny_Green	Kyle_Anderson	Danny_Green.Kyle_Anderson	0	1	0	1.89959684	0	0	0	0	0	0.196649689	-1.297900649	-0.255231759	-0.34183827	0.541764569	-0.185195863	-0.245658437	0.747572155	-0.183647407	0.404290444	-1.757740177	-0.710637557	0.341171667	-0.730133012	-0.249100697	0	0.076923077	DGreen_14	KyleAnderson5
435	San Antonio Spurs	Danny_Green	Patrick_Mills	Danny_Green.Patrick_Mills	1	1	0	1.89959684	0	0	0	0	0	0.196649689	-0.075801206	-0.014906284	-0.34183827	-2.10904395	0.720951936	-0.245658437	1.015056037	-0.24935708	0.404290444	0.404290444	0.163450763	0.341171667	0.302935753	0.103353096	0	0.307692308	DGreen_14	Patty_Mills
436	San Antonio Spurs	Danny_Green	Kawhi_Leonard	Danny_Green.Kawhi_Leonard	0	1	0	1.89959684	0	0	0	0	0	0.196649689	-0.764787602	-0.150395244	-0.34183827	-0.04730399	0.016170314	-0.245658437	-2.588109199	0.635790861	0.404290444	-0.084964947	-0.034350516	0.341171667	0.069957461	0.023867504	0	0.307692308	DGreen_14	kawhileonard
437	San Antonio Spurs	Danny_Green	Manu_Ginobili	Danny_Green.Manu_Ginobili	1	1	0	1.89959684	0	0.117647059	0	0.223481981	0	0.196649689	2.564876692	0.504382204	-0.34183827	-0.34183827	0.116853403	-0.245658437	1.203868189	-0.295740378	0.404290444	1.337261773	0.540642156	0.341171667	0.796163818	0.271628537	0	0.384615385	DGreen_14	manuginobili
438	San Antonio Spurs	Danny_Green	Marco_Belinelli	Danny_Green.Marco_Belinelli	1	1	0	1.89959684	0	0	0	0	0	0.196649689	0.493987925	0.097142572	-0.34183827	-0.63637255	0.217536492	-0.245658437	0.727904222	-0.178815814	0.404290444	0.751422668	0.303793004	0.341171667	0.064167364	0.021892087	0	0.153846154	DGreen_14	marcobelinelli
439	San Antonio Spurs	Danny_Green	Reggie_Williams	Danny_Green.Reggie_Williams	0	1	0	1.89959684	0	0	0	0	0	0.196649689	0.380685028	0.074861592	-0.34183827	-0.34183827	0.116853403	-0.245658437	0.501722998	-0.123252488	0.404290444	0.404290444	0.163450763	0.341171667	-1.681051794	-0.573527244	0	0.076923077	DGreen_14	reggiew55
440	San Antonio Spurs	Danny_Green	Boris_Diaw	Boris_Diaw.Danny_Green	1	1	0	1.89959684	0	0	0	0	0	0.196649689	1.436432243	0.282473954	-0.34183827	0.24723029	-0.084512775	-0.245658437	0.051327344	-0.012608995	0.404290444	1.240678059	0.501594283	0.341171667	0.852889608	0.29098177	0	0.307692308	DGreen_14	theborisdiaw
441	San Antonio Spurs	Danny_Green	Tiago_Splitter	Danny_Green.Tiago_Splitter	1	1	0	1.89959684	0	0	0	0	0	0.196649689	0.787396579	0.154841292	-0.34183827	1.130833129	-0.386562041	-0.245658437	0.507623378	-0.124701966	0.404290444	0.184291725	0.074507383	0.341171667	1.025321377	0.349810604	0	0.384615385	DGreen_14	tiagosplitter
442	San Antonio Spurs	Danny_Green	Tony_Parker	Danny_Green.Tony_Parker	1	1	0	1.89959684	0	0.352941176	0	0.670445943	0	0.196649689	1.416129413	0.278481409	-0.34183827	-1.51997539	0.519585758	-0.245658437	0.800675573	-0.19669271	0.404290444	1.426684326	0.57679484	0.341171667	1.272889335	0.434273777	0	0.384615385	DGreen_14	tonyparker
443	Portland Trail Blazers	Dorell_Wright	C.J._McCollum	C.J._McCollum.Dorell_Wright	1	1	0	-0.470788985	0	0	0	0	0	0.567995019	-0.818491863	-0.464899301	-0.04730399	-0.93090683	0.044035608	0.157534179	0.69643553	0.1097124	1.135685584	-0.921352562	-1.046366822	0.139632511	-0.076787865	-0.010722082	0	0.153846154	DWRIGHTWAY1	CJMcCollum
444	Portland Trail Blazers	Dorell_Wright	Chris_Kaman	Chris_Kaman.Dorell_Wright	0	1	0	-0.470788985	0	0.058823529	0	-0.02769347	0	0.567995019	1.428573082	0.811422395	-0.04730399	1.425367409	-0.067425566	0.157534179	-0.056846285	-0.008955233	1.135685584	1.240678059	1.409020186	0.139632511	0.485953314	0.067854881	0	0.076923077	DWRIGHTWAY1	ChrisKaman
445	Portland Trail Blazers	Dorell_Wright	Damian_Lillard	Damian_Lillard.Dorell_Wright	1	1	0	-0.470788985	0	0.117647059	0	-0.055386939	0	0.567995019	-0.536217019	-0.304568596	-0.04730399	-1.22544111	0.057968255	0.157534179	-0.237791264	-0.037460252	1.135685584	-0.432097171	-0.490726528	0.139632511	0.188013728	0.026252829	0	0.153846154	DWRIGHTWAY1	Dame_Lillard
446	Portland Trail Blazers	Dorell_Wright	Alonzo_Gee	Alonzo_Gee.Dorell_Wright	0	1	0	-0.470788985	0	0	0	0	0	0.567995019	0.21236801	0.120623972	-0.04730399	-0.34183827	0.016170314	0.157534179	-0.088314977	-0.013912627	1.135685584	0.404290444	0.459146829	0.139632511	-0.876577821	-0.122398762	0	0.076923077	DWRIGHTWAY1	GeeAlonzo
447	Portland Trail Blazers	Dorell_Wright	Meyers_Leonard	Dorell_Wright.Meyers_Leonard	1	1	0	-0.470788985	0	0	0	0	0	0.567995019	-0.9239356	-0.524790818	-0.04730399	1.719901689	-0.081358213	0.157534179	0.826243885	0.130161652	1.135685584	-0.432097171	-0.490726528	0.139632511	-0.112562061	-0.015717323	0	0.153846154	DWRIGHTWAY1	MeyersLeonard11
448	Portland Trail Blazers	Dorell_Wright	Steve_Blake	Dorell_Wright.Steve_Blake	0	1	0	-0.470788985	0	0	0	0	0	0.567995019	1.947277668	1.106044016	-0.04730399	-1.22544111	0.057968255	0.157534179	0.255873842	0.040308876	1.135685584	1.240678059	1.409020186	0.139632511	-0.202794728	-0.028316737	0	0.076923077	DWRIGHTWAY1	SteveBlake5
449	Portland Trail Blazers	Dorell_Wright	LaMarcus_Aldridge	Dorell_Wright.LaMarcus_Aldridge	1	1	0	-0.470788985	0	0.235294118	0	-0.110773879	0	0.567995019	0.657065502	0.373209932	-0.04730399	1.130833129	-0.05349292	0.157534179	-0.165019914	-0.025996277	1.135685584	0.893545835	1.014787123	0.139632511	1.476165426	0.206120684	0	0.153846154	DWRIGHTWAY1	aldridge_12
450	Portland Trail Blazers	Dorell_Wright	Allen_Crabbe	Allen_Crabbe.Dorell_Wright	0	1	0	-0.470788985	0	0	0	0	0	0.567995019	-0.95144266	-0.540414692	-0.04730399	-0.34183827	0.016170314	0.157534179	-0.595747636	-0.093850615	1.135685584	-0.921352562	-1.046366822	0.139632511	-0.9258557	-0.129279556	0	0.153846154	DWRIGHTWAY1	allencrabbe
451	Portland Trail Blazers	Dorell_Wright	Nicolas_Batum	Dorell_Wright.Nicolas_Batum	1	1	0	-0.470788985	0	0	0	0	0	0.567995019	-0.15766746	-0.089554332	-0.04730399	0.24723029	-0.011694979	0.157534179	0.255873842	0.040308876	1.135685584	0.590296711	0.670391465	0.139632511	1.223099398	0.17078444	0	0.153846154	DWRIGHTWAY1	nicolas88batum
452	Portland Trail Blazers	Dorell_Wright	Tim_Frazier	Dorell_Wright.Tim_Frazier	1	1	0	-0.470788985	0	0	0	0	0	0.567995019	-0.607604393	-0.345116269	-0.04730399	-1.81450967	0.085833548	0.157534179	0.686601564	0.108163214	1.135685584	-1.757740177	-1.996240179	0.139632511	-3.121253676	-0.435828487	0	0.076923077	DWRIGHTWAY1	psufraz23
453	Portland Trail Blazers	Dorell_Wright	Robin_Lopez	Dorell_Wright.Robin_Lopez	1	1	0	-0.470788985	0	0	0	0	0	0.567995019	0.01064956	0.006048897	-0.04730399	1.425367409	-0.067425566	0.157534179	1.015056037	0.15990602	1.135685584	0.590296711	0.670391465	0.139632511	0.686338216	0.095835128	0	0.153846154	DWRIGHTWAY1	rolopez42
454	Portland Trail Blazers	Dorell_Wright	Wesley_Matthews	Dorell_Wright.Wesley_Matthews	1	1	0	-0.470788985	0	0	0	0	0	0.567995019	0.361037128	0.20506729	-0.04730399	-0.63637255	0.030102961	0.157534179	-0.182721053	-0.028784811	1.135685584	0.404290444	0.459146829	0.139632511	0.824521224	0.115129969	0	0.153846154	DWRIGHTWAY1	wessywes2
455	Indiana Pacers	David_West	George_Hill	David_West.George_Hill	1	1	0.117647059	0.35370585	0.041612453	0	0	0	0	1.826115613	0.467790724	0.854239945	0.541764569	-1.22544111	-0.663900575	0.049360551	0.743638568	0.036706409	1.240678059	0.590296711	0.732368178	1.239325579	0.905953041	1.122770777	0	0.307692308	D_West30	George_Hill3
456	Indiana Pacers	David_West	Roy_Hibbert	David_West.Roy_Hibbert	1	1	0.117647059	0.35370585	0.041612453	0.117647059	0.01384083	0.041612453	0.004895583	1.826115613	0.323051185	0.589928813	0.541764569	2.014435969	1.091350036	0.049360551	1.015056037	0.050103725	1.240678059	0.590296711	0.732368178	1.239325579	1.41723545	1.756416145	0	0.307692308	D_West30	Hoya2aPacer
457	Indiana Pacers	David_West	Luis_Scola	David_West.Luis_Scola	0	1	0.117647059	0.35370585	0.041612453	0	0	0	0	1.826115613	1.905362146	3.479411564	0.541764569	0.541764569	0.293508849	0.049360551	0.517457344	0.025541979	1.240678059	0.751422668	0.932273618	1.239325579	0.497603659	0.616692942	0	0.153846154	D_West30	LScola4
458	Indiana Pacers	David_West	Paul_George	David_West.Paul_George	0	1	0.117647059	0.35370585	0.041612453	0.117647059	0.01384083	0.041612453	0.004895583	1.826115613	-0.487752196	-0.8906919	0.541764569	0.541764569	0.293508849	0.049360551	-2.723817934	-0.134449153	1.240678059	0.184291725	0.228646699	1.239325579	1.472628326	1.825065953	0	0.307692308	D_West30	Paul_George24
459	Indiana Pacers	David_West	C.J._Watson	C.J._Watson.David_West	1	1	0.117647059	0.35370585	0.041612453	0	0	0	0	1.826115613	0.957023457	1.747635477	0.541764569	-1.51997539	-0.823468813	0.049360551	1.076026628	0.053113267	1.240678059	0.751422668	0.932273618	1.239325579	-0.202794728	-0.251328694	0	0.153846154	D_West30	Quietstorm_32
460	Indiana Pacers	David_West	Donald_Sloan	David_West.Donald_Sloan	1	1	0.117647059	0.35370585	0.041612453	0	0	0	0	1.826115613	0.061079173	0.111537631	0.541764569	-1.22544111	-0.663900575	0.049360551	-0.672452573	-0.033192629	1.240678059	-0.084964947	-0.105414145	1.239325579	-0.84752396	-1.050358122	0	0.153846154	D_West30	dsloan15
461	Indiana Pacers	David_West	Ian_Mahinmi	David_West.Ian_Mahinmi	1	1	0.117647059	0.35370585	0.041612453	0	0	0	0	1.826115613	0.346628667	0.63298402	0.541764569	1.130833129	0.612645323	0.049360551	-0.6645854	-0.032804301	1.240678059	0.590296711	0.732368178	1.239325579	0.336048923	0.416474026	0	0.230769231	D_West30	ianmahinmi
462	Indiana Pacers	David_West	C.J._Miles	C.J._Miles.David_West	0	1	0.117647059	0.35370585	0.041612453	0	0	0	0	1.826115613	0.239220141	0.436843634	0.541764569	-0.34183827	-0.185195863	0.049360551	-1.193652784	-0.058919359	1.240678059	1.02067934	1.266334462	1.239325579	0.377142315	0.467402119	0	0.076923077	D_West30	masfresco
463	Portland Trail Blazers	Damian_Lillard	C.J._McCollum	C.J._McCollum.Damian_Lillard	1	1	0.117647059	-0.470788985	-0.055386939	0	0	0	0	-0.536217019	-0.818491863	0.438889267	-1.22544111	-0.93090683	1.1407715	-0.237791264	0.69643553	-0.165606285	-0.432097171	-0.921352562	0.398113835	0.188013728	-0.076787865	-0.014437173	0	0.153846154	Dame_Lillard	CJMcCollum
464	Portland Trail Blazers	Damian_Lillard	Chris_Kaman	Chris_Kaman.Damian_Lillard	1	1	0.117647059	-0.470788985	-0.055386939	0.058823529	0.006920415	-0.02769347	-0.003258055	-0.536217019	1.428573082	-0.766025199	-1.22544111	1.425367409	-1.74670382	-0.237791264	-0.056846285	0.01351755	-0.432097171	1.240678059	-0.536093479	0.188013728	0.485953314	0.091365894	0	0.076923077	Dame_Lillard	ChrisKaman
465	Portland Trail Blazers	Damian_Lillard	Dorell_Wright	Damian_Lillard.Dorell_Wright	1	1	0.117647059	-0.470788985	-0.055386939	0	0	0	0	-0.536217019	0.567995019	-0.304568596	-1.22544111	-0.04730399	0.057968255	-0.237791264	0.157534179	-0.037460252	-0.432097171	1.135685584	-0.490726528	0.188013728	0.139632511	0.026252829	0	0.153846154	Dame_Lillard	DWRIGHTWAY1
466	Portland Trail Blazers	Damian_Lillard	Alonzo_Gee	Alonzo_Gee.Damian_Lillard	1	1	0.117647059	-0.470788985	-0.055386939	0	0	0	0	-0.536217019	0.21236801	-0.113875341	-1.22544111	-0.34183827	0.41890267	-0.237791264	-0.088314977	0.02100053	-0.432097171	0.404290444	-0.174692757	0.188013728	-0.876577821	-0.164808664	0	0.076923077	Dame_Lillard	GeeAlonzo
467	Portland Trail Blazers	Damian_Lillard	Meyers_Leonard	Damian_Lillard.Meyers_Leonard	1	1	0.117647059	-0.470788985	-0.055386939	0	0	0	0	-0.536217019	-0.9239356	0.495429993	-1.22544111	1.719901689	-2.107638235	-0.237791264	0.826243885	-0.196473578	-0.432097171	-0.432097171	0.186707965	0.188013728	-0.112562061	-0.021163213	0	0.230769231	Dame_Lillard	MeyersLeonard11
468	Portland Trail Blazers	Damian_Lillard	Steve_Blake	Damian_Lillard.Steve_Blake	1	1	0.117647059	-0.470788985	-0.055386939	0	0	0	0	-0.536217019	1.947277668	-1.044163426	-1.22544111	-1.22544111	1.501705915	-0.237791264	0.255873842	-0.060844564	-0.432097171	1.240678059	-0.536093479	0.188013728	-0.202794728	-0.038128193	0	0.076923077	Dame_Lillard	SteveBlake5
469	Portland Trail Blazers	Damian_Lillard	LaMarcus_Aldridge	Damian_Lillard.LaMarcus_Aldridge	1	1	0.117647059	-0.470788985	-0.055386939	0.235294118	0.027681661	-0.110773879	-0.013032221	-0.536217019	0.657065502	-0.352329704	-1.22544111	1.130833129	-1.385769405	-0.237791264	-0.165019914	0.039240294	-0.432097171	0.893545835	-0.386098627	0.188013728	1.476165426	0.277539364	0	0.230769231	Dame_Lillard	aldridge_12
470	Portland Trail Blazers	Damian_Lillard	Allen_Crabbe	Allen_Crabbe.Damian_Lillard	1	1	0.117647059	-0.470788985	-0.055386939	0	0	0	0	-0.536217019	-0.95144266	0.510179747	-1.22544111	-0.34183827	0.41890267	-0.237791264	-0.595747636	0.141663583	-0.432097171	-0.921352562	0.398113835	0.188013728	-0.9258557	-0.174073582	0	0.153846154	Dame_Lillard	allencrabbe
471	Portland Trail Blazers	Damian_Lillard	Nicolas_Batum	Damian_Lillard.Nicolas_Batum	1	1	0.117647059	-0.470788985	-0.055386939	0	0	0	0	-0.536217019	-0.15766746	0.084543975	-1.22544111	0.24723029	-0.30296616	-0.237791264	0.255873842	-0.060844564	-0.432097171	0.590296711	-0.255065539	0.188013728	1.223099398	0.229959477	0	0.230769231	Dame_Lillard	nicolas88batum
472	Portland Trail Blazers	Damian_Lillard	Tim_Frazier	Damian_Lillard.Tim_Frazier	0	1	0.117647059	-0.470788985	-0.055386939	0	0	0	0	-0.536217019	-0.607604393	0.325807816	-1.22544111	-1.81450967	2.223574745	-0.237791264	0.686601564	-0.163267854	-0.432097171	-1.757740177	0.759514557	0.188013728	-3.121253676	-0.586838539	0	0.076923077	Dame_Lillard	psufraz23
473	Portland Trail Blazers	Damian_Lillard	Robin_Lopez	Damian_Lillard.Robin_Lopez	1	1	0.117647059	-0.470788985	-0.055386939	0	0	0	0	-0.536217019	0.01064956	-0.005710475	-1.22544111	1.425367409	-1.74670382	-0.237791264	1.015056037	-0.241371458	-0.432097171	0.590296711	-0.255065539	0.188013728	0.686338216	0.129041006	0	0.153846154	Dame_Lillard	rolopez42
474	Portland Trail Blazers	Damian_Lillard	Wesley_Matthews	Damian_Lillard.Wesley_Matthews	1	1	0.117647059	-0.470788985	-0.055386939	0	0	0	0	-0.536217019	0.361037128	-0.193594252	-1.22544111	-0.63637255	0.779837085	-0.237791264	-0.182721053	0.04344947	-0.432097171	0.404290444	-0.174692757	0.188013728	0.824521224	0.155021309	0	0.230769231	Dame_Lillard	wessywes2
475	Milwaukee Bucks	Damien_Inglis	Jabari_Parker	Damien_Inglis.Jabari_Parker	0	1	0	-1.024858611	0	0	0	0	0	-1.695443177	-1.652217796	2.80124139	0.24723029	0.24723029	0.061122816	-0.786526581	-0.379400378	0.298408482	-1.757740177	-1.757740177	3.089650528	-0.966925248	0.508018353	-0.491215772	0	0.076923077	DamienINGLIS	JabariParker
476	Milwaukee Bucks	Damien_Inglis	Jared_Dudley	Damien_Inglis.Jared_Dudley	0	1	0	-1.024858611	0	0	0	0	0	-1.695443177	0.662959873	-1.124010793	0.24723029	-0.04730399	-0.011694979	-0.786526581	0.977686965	-0.768976786	-1.757740177	0.751422668	-1.320805814	-0.966925248	0.385894356	-0.373130996	0	0.076923077	DamienINGLIS	JaredDudley619
477	Milwaukee Bucks	Damien_Inglis	Khris_Middleton	Damien_Inglis.Khris_Middleton	1	1	0	-1.024858611	0	0	0	0	0	-1.695443177	-0.793604522	1.345511372	0.24723029	0.24723029	0.061122816	-0.786526581	0.95015186	-0.747319694	-1.757740177	-0.432097171	0.759514557	-0.966925248	-0.876577821	0.847585227	0	0.076923077	DamienINGLIS	Khris22m
478	Milwaukee Bucks	Damien_Inglis	Michael_Carter-Williams	Damien_Inglis.Michael_Carter-Williams	0	1	0	-1.024858611	0	0	0	0	0	-1.695443177	-0.832245395	1.411024777	0.24723029	-0.34183827	-0.084512775	-0.786526581	0.30307688	-0.238378022	-1.757740177	-0.921352562	1.619498414	-0.966925248	-0.118928929	0.114995384	0	0.076923077	DamienINGLIS	MCW1
479	Milwaukee Bucks	Damien_Inglis	John_Henson	Damien_Inglis.John_Henson	0	1	0	-1.024858611	0	0	0	0	0	-1.695443177	-0.644935404	1.093451331	0.24723029	1.130833129	0.279576202	-0.786526581	0.080829243	-0.063574348	-1.757740177	-0.432097171	0.759514557	-0.966925248	-0.239084524	0.231176863	0	0.076923077	DamienINGLIS	_John_Henson_
480	Milwaukee Bucks	Damien_Inglis	Jerryd_Bayless	Damien_Inglis.Jerryd_Bayless	0	1	0	-1.024858611	0	0	0	0	0	-1.695443177	-0.081695574	0.138510204	0.24723029	-1.22544111	-0.30296616	-0.786526581	-1.335261898	1.050218976	-1.757740177	0.590296711	-1.037588245	-0.966925248	0.099517343	-0.096225831	0	0.076923077	DamienINGLIS	jerrydbayless
481	Milwaukee Bucks	Damien_Inglis	Miles_Plumlee	Damien_Inglis.Miles_Plumlee	0	1	0	-1.024858611	0	0	0	0	0	-1.695443177	-0.089554735	0.151834964	0.24723029	1.130833129	0.279576202	-0.786526581	-1.201519957	0.945027384	-1.757740177	-0.432097171	0.759514557	-0.966925248	-0.674755502	0.652438131	0	0.076923077	DamienINGLIS	milesplumlee13
482	Milwaukee Bucks	Damien_Inglis	Tyler_Ennis	Damien_Inglis.Tyler_Ennis	0	1	0	-1.024858611	0	0	0	0	0	-1.695443177	-1.519266999	2.575830868	0.24723029	-1.22544111	-0.30296616	-0.786526581	0.820343505	-0.645221973	-1.757740177	-1.757740177	3.089650528	-0.966925248	-0.422105973	0.408144923	0	0.076923077	DamienINGLIS	tdot_ennis
483	Milwaukee Bucks	Damien_Inglis	Zaza_Pachulia	Damien_Inglis.Zaza_Pachulia	0	1	0	-1.024858611	0	0	0	0	0	-1.695443177	1.000903771	-1.69697547	0.24723029	1.130833129	0.279576202	-0.786526581	1.156665151	-0.909747887	-1.757740177	1.240678059	-2.180789671	-0.966925248	0.551764256	-0.53351479	0	0.076923077	DamienINGLIS	zaza27
484	Sacramento Kings	Darren_Collison	Ben_McLemore	Ben_McLemore.Darren_Collison	1	1	0	-2.03373761	0	0	0	0	0	0.156044027	-1.15316111	-0.179943903	-2.10904395	-0.63637255	1.342137677	-0.041111939	-0.566245737	0.02327946	0.404290444	-0.921352562	-0.372494036	0.48555308	0.106688432	0.051802897	0	0.076923077	Darren_Collison	BenMcLemore
485	Sacramento Kings	Darren_Collison	Carl_Landry	Carl_Landry.Darren_Collison	1	1	0	-2.03373761	0	0	0	0	0	0.156044027	1.095213695	0.170901555	-2.10904395	0.541764569	-1.142605288	-0.041111939	0.320778019	-0.013187806	0.404290444	0.751422668	0.303793004	0.48555308	0.735232403	0.356994358	0	0.076923077	Darren_Collison	CarlLandry
486	Sacramento Kings	Darren_Collison	Omri_Casspi	Darren_Collison.Omri_Casspi	1	1	0	-2.03373761	0	0	0	0	0	0.156044027	-0.043054704	-0.006718429	-2.10904395	0.541764569	-1.142605288	-0.041111939	0.246039876	-0.010115176	0.404290444	0.404290444	0.163450763	0.48555308	-0.876577821	-0.425625061	0	0.076923077	Darren_Collison	Casspi18
487	Sacramento Kings	Darren_Collison	Derrick_Williams	Darren_Collison.Derrick_Williams	0	1	0	-2.03373761	0	0	0	0	0	0.156044027	-0.74186505	-0.11576361	-2.10904395	0.24723029	-0.521419546	-0.041111939	0.930483927	-0.038253998	0.404290444	-0.084964947	-0.034350516	0.48555308	0.713624908	0.346502772	0	0.076923077	Darren_Collison	Derr13k
488	Sacramento Kings	Darren_Collison	Nik_Stauskas	Darren_Collison.Nik_Stauskas	1	1	0	-2.03373761	0	0	0	0	0	0.156044027	-1.309034459	-0.204267008	-2.10904395	-0.34183827	0.720951936	-0.041111939	-0.513142319	0.021096276	0.404290444	-1.757740177	-0.710637557	0.48555308	0.026732073	0.012979841	0	0.076923077	Darren_Collison	NStauskas11
489	Sacramento Kings	Darren_Collison	Ray_McCallum	Darren_Collison.Ray_McCallum	1	1	0	-2.03373761	0	0	0	0	0	0.156044027	-0.753653789	-0.117603172	-2.10904395	-1.22544111	2.58450916	-0.041111939	1.036690763	-0.042620367	0.404290444	-0.921352562	-0.372494036	0.48555308	-0.970460266	-0.471209971	0	0.076923077	Darren_Collison	RayMac3
490	Sacramento Kings	Darren_Collison	Reggie_Evans	Darren_Collison.Reggie_Evans	1	1	0	-2.03373761	0	0	0	0	0	0.156044027	1.893573406	0.295480819	-2.10904395	0.24723029	-0.521419546	-0.041111939	0.883280889	-0.03631339	0.404290444	1.337261773	0.540642156	0.48555308	-0.334927106	-0.162624888	0	0.076923077	Darren_Collison	ReggieEvans30
491	Sacramento Kings	Darren_Collison	Rudy_Gay	Darren_Collison.Rudy_Gay	1	1	0	-2.03373761	0	0	0	0	0	0.156044027	0.399023069	0.062265166	-2.10904395	0.24723029	-0.521419546	-0.041111939	1.105528527	-0.045450421	0.404290444	0.893545835	0.361252042	0.48555308	1.63077049	0.791825635	0	0.076923077	Darren_Collison	RudyGay8
492	Sacramento Kings	Darren_Collison	Ryan_Hollins	Darren_Collison.Ryan_Hollins	1	1	0	-2.03373761	0	0	0	0	0	0.156044027	0.841755771	0.13135096	-2.10904395	1.425367409	-3.006162511	-0.041111939	-0.817995273	0.033629372	0.404290444	0.893545835	0.361252042	0.48555308	-0.876577821	-0.425625061	1	0.153846154	Darren_Collison	TheRyanHollins
493	Sacramento Kings	Darren_Collison	DeMarcus_Cousins	Darren_Collison.DeMarcus_Cousins	1	1	0	-2.03373761	0	0.058823529	0	-0.119631624	0	0.156044027	-0.555209989	-0.086637202	-2.10904395	1.130833129	-2.38497677	-0.041111939	0.425018062	-0.017473317	0.404290444	0.184291725	0.074507383	0.48555308	1.408751951	0.684023849	0	0.076923077	Darren_Collison	boogiecousins
494	Sacramento Kings	Darren_Collison	David_Stockton	Darren_Collison.David_Stockton	0	1	0	-2.03373761	0	0	0	0	0	0.156044027	-0.781160853	-0.121895485	-2.10904395	-2.40357823	5.069252124	-0.041111939	-0.446271349	0.01834708	0.404290444	-1.757740177	-0.710637557	0.48555308	-3.701136383	-1.797098171	0	0.076923077	Darren_Collison	dstockton32
495	Sacramento Kings	Darren_Collison	Jason_Thompson	Darren_Collison.Jason_Thompson	1	1	0	-2.03373761	0	0	0	0	0	0.156044027	0.416706179	0.06502451	-2.10904395	1.130833129	-2.38497677	-0.041111939	1.424149033	-0.058549528	0.404290444	0.590296711	0.238651319	0.48555308	0.674544206	0.327527017	0	0.076923077	Darren_Collison	jtthekid
496	Washington Wizards	DeJuan_Blair	Drew_Gooden	DeJuan_Blair.Drew_Gooden	0	1	0	-0.34556015	0	0	0	0	0	-0.242153434	1.57003797	-0.380190086	-0.04730399	0.836298849	-0.039560273	1.079960214	1.048491522	1.132329129	0.404290444	1.337261773	0.540642156	-0.233855195	-0.876577821	0.204992278	0	0.076923077	DeJuan45	DrewGooden
497	Washington Wizards	DeJuan_Blair	Garrett_Temple	DeJuan_Blair.Garrett_Temple	1	1	0	-0.34556015	0	0	0	0	0	-0.242153434	0.465171002	-0.112642756	-0.04730399	-0.34183827	0.016170314	1.079960214	1.066192662	1.151445655	0.404290444	0.184291725	0.074507383	-0.233855195	-0.819460987	0.191635209	0	0.230769231	DeJuan45	GTemp14
498	Washington Wizards	DeJuan_Blair	Kris_Humphries	DeJuan_Blair.Kris_Humphries	1	1	0	-0.34556015	0	0	0	0	0	-0.242153434	0.763819098	-0.184961418	-0.04730399	0.541764569	-0.025627626	1.079960214	0.895081649	0.966652569	0.404290444	1.135685584	0.459146829	-0.233855195	0.385894356	-0.0902434	0	0.076923077	DeJuan45	KrisHumphries
499	Washington Wizards	DeJuan_Blair	Marcin_Gortat	DeJuan_Blair.Marcin_Gortat	0	1	0	-0.34556015	0	0	0	0	0	-0.242153434	0.99631926	-0.24126213	-0.04730399	1.130833129	-0.05349292	1.079960214	0.670867218	0.724509905	0.404290444	0.751422668	0.303793004	-0.233855195	1.124413563	-0.262949954	0	0.076923077	DeJuan45	MGortat
500	Washington Wizards	DeJuan_Blair	Martell_Webster	DeJuan_Blair.Martell_Webster	0	1	0	-0.34556015	0	0	0	0	0	-0.242153434	0.327635696	-0.079338109	-0.04730399	-0.04730399	0.002237668	1.079960214	0.672834011	0.726633963	0.404290444	1.02067934	0.412650904	-0.233855195	0.580010842	-0.135638549	0	0.076923077	DeJuan45	MartellWebster
501	Washington Wizards	DeJuan_Blair	Nene_Hilario	DeJuan_Blair.Nene_Hilario	0	1	0	-0.34556015	0	0	0	0	0	-0.242153434	1.338192737	-0.324047967	-0.04730399	1.130833129	-0.05349292	1.079960214	-2.826091183	-3.05206604	0.404290444	1.337261773	0.540642156	-0.233855195	1.305136521	-0.305212956	0	0.076923077	DeJuan45	NeneHilario42
502	Washington Wizards	DeJuan_Blair	Rasual_Butler	DeJuan_Blair.Rasual_Butler	0	1	0	-0.34556015	0	0	0	0	0	-0.242153434	2.130003148	-0.515787577	-0.04730399	-0.04730399	0.002237668	1.079960214	1.182233463	1.276765105	0.404290444	1.240678059	0.501594283	-0.233855195	-0.876577821	0.204992278	0	0.076923077	DeJuan45	RasualButler45
503	Washington Wizards	DeJuan_Blair	Bradley_Beal	Bradley_Beal.DeJuan_Blair	0	1	0	-0.34556015	0	0	0	0	0	-0.242153434	-1.242886525	0.30096924	-0.04730399	-0.63637255	0.030102961	1.079960214	0.316844433	0.342179382	0.404290444	-0.432097171	-0.174692757	-0.233855195	0.433854028	-0.101459018	0	0.076923077	DeJuan45	RealDealBeal23
504	Washington Wizards	DeJuan_Blair	John_Wall	DeJuan_Blair.John_Wall	0	1	0	-0.34556015	0	0.117647059	0	-0.040654135	0	-0.242153434	-0.57092831	0.138252251	-0.04730399	-0.93090683	0.044035608	1.079960214	-2.761187006	-2.98197211	0.404290444	0.184291725	0.074507383	-0.233855195	1.408751951	-0.329443963	0	0.076923077	DeJuan45	john_wall
505	Washington Wizards	DeJuan_Blair	Kevin_Seraphin	DeJuan_Blair.Kevin_Seraphin	0	1	0	-0.34556015	0	0	0	0	0	-0.242153434	-0.392132412	0.09495621	-0.04730399	0.836298849	-0.039560273	1.079960214	0.267674602	0.28907792	0.404290444	0.184291725	0.074507383	-0.233855195	0.314956877	-0.073654302	0	0.076923077	DeJuan45	kevin_seraphin
506	Washington Wizards	DeJuan_Blair	Paul_Pierce	DeJuan_Blair.Paul_Pierce	1	1	0	-0.34556015	0	0.588235294	0	-0.203270676	0	-0.242153434	2.514447079	-0.608881996	-0.04730399	-0.04730399	0.002237668	1.079960214	1.176333084	1.270392929	0.404290444	1.66096312	0.671511518	-0.233855195	0.568200933	-0.13287674	0	0.076923077	DeJuan45	paulpierce34
507	Toronto Raptors	DeMar_DeRozan	Lucas_Nogueira	DeMar_DeRozan.Lucas_Nogueira	0	1	0.058823529	-0.928566039	-0.054621532	0	0	0	0	-0.312230947	-1.022175105	0.319154701	-0.04730399	1.425367409	-0.067425566	1.048491522	0.175235319	0.183732746	0.404290444	-1.757740177	-0.710637557	1.097602329	-0.337708487	-0.370669622	0	0.076923077	DeMar_DeRozan	Bebe92
508	Toronto Raptors	DeMar_DeRozan	Bruno_Caboclo	Bruno_Caboclo.DeMar_DeRozan	0	1	0.058823529	-0.928566039	-0.054621532	0	0	0	0	-0.312230947	-1.776654502	0.554726517	-0.04730399	0.541764569	-0.025627626	1.048491522	-2.477968777	-2.598129256	0.404290444	-1.757740177	-0.710637557	1.097602329	-0.493533775	-0.541703821	0	0.076923077	DeMar_DeRozan	Bruno_Caboclo
509	Toronto Raptors	DeMar_DeRozan	Amir_Johnson	Amir_Johnson.DeMar_DeRozan	1	1	0.058823529	-0.928566039	-0.054621532	0	0	0	0	-0.312230947	0.23070605	-0.072033569	-0.04730399	0.541764569	-0.025627626	1.048491522	0.434852028	0.455938665	0.404290444	1.02067934	0.412650904	1.097602329	0.796163818	0.87387126	0	0.461538462	DeMar_DeRozan	IamAmirJohnson
510	Toronto Raptors	DeMar_DeRozan	Jonas_Valanciunas	DeMar_DeRozan.Jonas_Valanciunas	1	1	0.058823529	-0.928566039	-0.054621532	0	0	0	0	-0.312230947	-0.969125771	0.302591057	-0.04730399	1.425367409	-0.067425566	1.048491522	-2.188850169	-2.294990846	0.404290444	-0.432097171	-0.174692757	1.097602329	0.267126248	0.293198392	0	0.230769231	DeMar_DeRozan	JValanciunas
511	Toronto Raptors	DeMar_DeRozan	Kyle_Lowry	DeMar_DeRozan.Kyle_Lowry	1	1	0.058823529	-0.928566039	-0.054621532	0.058823529	0.003460208	-0.054621532	-0.003213031	-0.312230947	0.493987925	-0.154238318	-0.04730399	-2.10904395	0.099766195	1.048491522	1.166499117	1.223064435	0.404290444	0.893545835	0.361252042	1.097602329	1.239325579	1.360286642	0	0.230769231	DeMar_DeRozan	Klow7
512	Toronto Raptors	DeMar_DeRozan	Tyler_Hansbrough	DeMar_DeRozan.Tyler_Hansbrough	0	1	0.058823529	-0.928566039	-0.054621532	0	0	0	0	-0.312230947	0.586987989	-0.183275816	-0.04730399	0.541764569	-0.025627626	1.048491522	1.146831185	1.202442775	0.404290444	0.404290444	0.163450763	1.097602329	0.184391794	0.202388863	0	0.153846154	DeMar_DeRozan	THANS50
513	Toronto Raptors	DeMar_DeRozan	Terrence_Ross	DeMar_DeRozan.Terrence_Ross	1	1	0.058823529	-0.928566039	-0.054621532	0	0	0	0	-0.312230947	-0.670477675	0.209343879	-0.04730399	-0.04730399	0.002237668	1.048491522	-0.082414597	-0.086411006	0.404290444	-0.432097171	-0.174692757	1.097602329	0.041016039	0.045019299	0	0.230769231	DeMar_DeRozan	T_DotFlight31
514	Toronto Raptors	DeMar_DeRozan	Lou_Williams	DeMar_DeRozan.Lou_Williams	0	1	0.058823529	-0.928566039	-0.054621532	0	0	0	0	-0.312230947	0.352523038	-0.110068602	-0.04730399	-1.81450967	0.085833548	1.048491522	0.926550341	0.971480177	0.404290444	1.02067934	0.412650904	1.097602329	0.590372186	0.647993886	0	0.076923077	DeMar_DeRozan	TeamLou23
515	Toronto Raptors	DeMar_DeRozan	Chuck_Hayes	Chuck_Hayes.DeMar_DeRozan	0	1	0.058823529	-0.928566039	-0.054621532	0	0	0	0	-0.312230947	1.160706699	-0.362408552	-0.04730399	-0.34183827	0.016170314	1.048491522	-0.42266983	-0.443165733	0.404290444	1.02067934	0.412650904	1.097602329	0.66374933	0.728532811	0	0.153846154	DeMar_DeRozan	c_hayes44
516	Toronto Raptors	DeMar_DeRozan	Greg_Stiemsma	DeMar_DeRozan.Greg_Stiemsma	0	1	0.058823529	-0.928566039	-0.054621532	0	0	0	0	-0.312230947	0.611875331	-0.191046414	-0.04730399	1.130833129	-0.05349292	1.048491522	1.215668949	1.274618587	0.404290444	-0.084964947	-0.034350516	1.097602329	-0.876577821	-0.962133857	0	0.076923077	DeMar_DeRozan	gregstiemsma
517	Toronto Raptors	DeMar_DeRozan	Greivis_Vasquez	DeMar_DeRozan.Greivis_Vasquez	0	1	0.058823529	-0.928566039	-0.054621532	0	0	0	0	-0.312230947	0.299473703	-0.093504958	-0.04730399	-0.34183827	0.016170314	1.048491522	0.423051268	0.443565668	0.404290444	0.184291725	0.074507383	1.097602329	0.722484894	0.793001102	0	0.153846154	DeMar_DeRozan	greivisvasquez
518	Toronto Raptors	DeMar_DeRozan	Landry_Fields	DeMar_DeRozan.Landry_Fields	0	1	0.058823529	-0.928566039	-0.054621532	0	0	0	0	-0.312230947	-0.046329353	0.014465458	-0.04730399	-0.04730399	0.002237668	1.048491522	0.423051268	0.443565668	0.404290444	0.184291725	0.074507383	1.097602329	0.702985217	0.771598211	0	0.230769231	DeMar_DeRozan	landryfields
519	Toronto Raptors	DeMar_DeRozan	Patrick_Patterson	DeMar_DeRozan.Patrick_Patterson	1	1	0.058823529	-0.928566039	-0.054621532	0	0	0	0	-0.312230947	-0.216611163	0.067632709	-0.04730399	0.541764569	-0.025627626	1.048491522	0.969819792	1.01684783	0.404290444	0.184291725	0.074507383	1.097602329	0.645976448	0.709025254	0	0.153846154	DeMar_DeRozan	pdpatt
520	Atlanta Hawks	DeMarre_Carroll	Austin_Daye	Austin_Daye.DeMarre_Carroll	1	1	0	0.518546807	0	0	0	0	0	0.4127766	-0.031920894	-0.013176198	0.24723029	1.130833129	0.279576202	-0.463972488	0.973753379	-0.451794778	0.404290444	0.404290444	0.163450763	-0.069533611	-3.206037032	0.222927333	0	0.076923077	DeMarreCarroll1	Adaye5
521	Atlanta Hawks	DeMarre_Carroll	Al_Horford	Al_Horford.DeMarre_Carroll	1	1	0	0.518546807	0	0.176470588	0	0.09150826	0	0.4127766	0.448142821	0.18498287	0.24723029	0.836298849	0.206758407	-0.463972488	0.812476332	-0.376966665	0.404290444	0.751422668	0.303793004	-0.069533611	1.239325579	-0.086174783	0	0.153846154	DeMarreCarroll1	Al_Horford
522	Atlanta Hawks	DeMarre_Carroll	Dennis_Schroder	DeMarre_Carroll.Dennis_Schroder	1	1	0	0.518546807	0	0	0	0	0	0.4127766	-1.294625997	-0.534391318	0.24723029	-1.81450967	-0.448601751	-0.463972488	-1.262490548	0.585760881	0.404290444	-0.921352562	-0.372494036	-0.069533611	-0.371997889	0.025866357	0	0.153846154	DeMarreCarroll1	DennisMike93
523	Atlanta Hawks	DeMarre_Carroll	John_Jenkins	DeMarre_Carroll.John_Jenkins	1	1	0	0.518546807	0	0	0	0	0	0.4127766	-0.689470648	-0.28459735	0.24723029	-0.93090683	-0.230148365	-0.463972488	0.383715403	-0.17803339	0.404290444	-0.432097171	-0.174692757	-0.069533611	-0.579912938	0.040323441	0	0.153846154	DeMarreCarroll1	JohnnyCashVU23
524	Atlanta Hawks	DeMarre_Carroll	Kyle_Korver	DeMarre_Carroll.Kyle_Korver	0	1	0	0.518546807	0	0.058823529	0	0.030502753	0	0.4127766	1.695129606	0.699709836	0.24723029	-0.04730399	-0.011694979	-0.463972488	1.01702283	-0.471870613	0.404290444	1.240678059	0.501594283	-0.069533611	0.70344828	-0.048913299	0	0.153846154	DeMarreCarroll1	KyleKorver
525	Atlanta Hawks	DeMarre_Carroll	Paul_Millsap	DeMarre_Carroll.Paul_Millsap	1	1	0	0.518546807	0	0.117647059	0	0.061005507	0	0.4127766	0.761199378	0.314205291	0.24723029	0.24723029	0.061122816	-0.463972488	-1.492605358	0.692527822	0.404290444	0.893545835	0.361252042	-0.069533611	1.047247952	-0.072818932	0	0.307692308	DeMarreCarroll1	Paulmillsap4
526	Atlanta Hawks	DeMarre_Carroll	Shelvin_Mack	DeMarre_Carroll.Shelvin_Mack	0	1	0	0.518546807	0	0	0	0	0	0.4127766	-0.481202897	-0.198629296	0.24723029	-1.22544111	-0.30296616	-0.463972488	0.419117682	-0.194459074	0.404290444	-0.084964947	-0.034350516	-0.069533611	-0.072610077	0.005048841	0	0.153846154	DeMarreCarroll1	ShelvinMack
527	Atlanta Hawks	DeMarre_Carroll	Jeff_Teague	DeMarre_Carroll.Jeff_Teague	0	1	0	0.518546807	0	0.058823529	0	0.030502753	0	0.4127766	-0.035195543	-0.014527897	0.24723029	-1.51997539	-0.375783956	-0.463972488	-0.24762523	0.114891294	0.404290444	0.404290444	0.163450763	-0.069533611	0.905953041	-0.062994187	0	0.153846154	DeMarreCarroll1	Teague0
528	Atlanta Hawks	DeMarre_Carroll	Thabo_Sefolosha	DeMarre_Carroll.Thabo_Sefolosha	1	1	0	0.518546807	0	0	0	0	0	0.4127766	0.947199507	0.390981792	0.24723029	-0.04730399	-0.011694979	-0.463972488	1.194034223	-0.553999029	0.404290444	0.893545835	0.361252042	-0.069533611	0.366317292	-0.025471364	0	0.076923077	DeMarreCarroll1	ThaboSefolosha
529	Atlanta Hawks	DeMarre_Carroll	Mike_Muscala	DeMarre_Carroll.Mike_Muscala	0	1	0	0.518546807	0	0	0	0	0	0.4127766	-0.766097461	-0.316227105	0.24723029	1.130833129	0.279576202	-0.463972488	-1.254623375	0.582110729	0.404290444	-0.921352562	-0.372494036	-0.069533611	-0.970460266	0.067479607	0	0.153846154	DeMarreCarroll1	mikejawz
530	Atlanta Hawks	DeMarre_Carroll	Mike_Scott	DeMarre_Carroll.Mike_Scott	1	1	0	0.518546807	0	0	0	0	0	0.4127766	-0.058773025	-0.024260129	0.24723029	0.24723029	0.061122816	-0.463972488	0.330611986	-0.153394866	0.404290444	-0.432097171	-0.174692757	-0.069533611	0.186144449	-0.012943296	0	0.153846154	DeMarreCarroll1	mikescott
531	Atlanta Hawks	Dennis_Schroder	Austin_Daye	Austin_Daye.Dennis_Schroder	0	1	0	0.518546807	0	0	0	0	0	-1.294625997	-0.031920894	0.041325619	-1.81450967	1.130833129	-2.051907648	-1.262490548	0.973753379	-1.229354437	-0.921352562	0.404290444	-0.372494036	-0.371997889	-3.206037032	1.192639009	0	0.076923077	DennisMike93	Adaye5
532	Atlanta Hawks	Dennis_Schroder	Al_Horford	Al_Horford.Dennis_Schroder	0	1	0	0.518546807	0	0.176470588	0	0.09150826	0	-1.294625997	0.448142821	-0.580177347	-1.81450967	0.836298849	-1.517472349	-1.262490548	0.812476332	-1.02574369	-0.921352562	0.751422668	-0.6923252	-0.371997889	1.239325579	-0.4610265	0	0.153846154	DennisMike93	Al_Horford
533	Atlanta Hawks	Dennis_Schroder	DeMarre_Carroll	DeMarre_Carroll.Dennis_Schroder	1	1	0	0.518546807	0	0	0	0	0	-1.294625997	0.4127766	-0.534391318	-1.81450967	0.24723029	-0.448601751	-1.262490548	-0.463972488	0.585760881	-0.921352562	0.404290444	-0.372494036	-0.371997889	-0.069533611	0.025866357	0	0.153846154	DennisMike93	DeMarreCarroll1
534	Atlanta Hawks	Dennis_Schroder	John_Jenkins	Dennis_Schroder.John_Jenkins	1	1	0	0.518546807	0	0	0	0	0	-1.294625997	-0.689470648	0.892606625	-1.81450967	-0.93090683	1.689139445	-1.262490548	0.383715403	-0.48443707	-0.921352562	-0.432097171	0.398113835	-0.371997889	-0.579912938	0.215726389	0	0.153846154	DennisMike93	JohnnyCashVU23
535	Atlanta Hawks	Dennis_Schroder	Kyle_Korver	Dennis_Schroder.Kyle_Korver	0	1	0	0.518546807	0	0.058823529	0	0.030502753	0	-1.294625997	1.695129606	-2.194558857	-1.81450967	-0.04730399	0.085833548	-1.262490548	1.01702283	-1.28398171	-0.921352562	1.240678059	-1.143101908	-0.371997889	0.70344828	-0.261681275	0	0.153846154	DennisMike93	KyleKorver
536	Atlanta Hawks	Dennis_Schroder	Paul_Millsap	Dennis_Schroder.Paul_Millsap	1	1	0	0.518546807	0	0.117647059	0	0.061005507	0	-1.294625997	0.761199378	-0.985468504	-1.81450967	0.24723029	-0.448601751	-1.262490548	-1.492605358	1.884400157	-0.921352562	0.893545835	-0.823270744	-0.371997889	1.047247952	-0.389574028	0	0.153846154	DennisMike93	Paulmillsap4
537	Atlanta Hawks	Dennis_Schroder	Shelvin_Mack	Dennis_Schroder.Shelvin_Mack	0	1	0	0.518546807	0	0	0	0	0	-1.294625997	-0.481202897	0.622977781	-1.81450967	-1.22544111	2.223574745	-1.262490548	0.419117682	-0.529132112	-0.921352562	-0.084964947	0.078282671	-0.371997889	-0.072610077	0.027010795	0	0.153846154	DennisMike93	ShelvinMack
538	Atlanta Hawks	Dennis_Schroder	Jeff_Teague	Dennis_Schroder.Jeff_Teague	0	1	0	0.518546807	0	0.058823529	0	0.030502753	0	-1.294625997	-0.035195543	0.045565065	-1.81450967	-1.51997539	2.758010044	-1.262490548	-0.24762523	0.312624513	-0.921352562	0.404290444	-0.372494036	-0.371997889	0.905953041	-0.337012619	0	0.153846154	DennisMike93	Teague0
539	Atlanta Hawks	Dennis_Schroder	Thabo_Sefolosha	Dennis_Schroder.Thabo_Sefolosha	0	1	0	0.518546807	0	0	0	0	0	-1.294625997	0.947199507	-1.226269107	-1.81450967	-0.04730399	0.085833548	-1.262490548	1.194034223	-1.507456921	-0.921352562	0.893545835	-0.823270744	-0.371997889	0.366317292	-0.136269259	0	0.076923077	DennisMike93	ThaboSefolosha
540	Atlanta Hawks	Dennis_Schroder	Mike_Muscala	Dennis_Schroder.Mike_Muscala	1	1	0	0.518546807	0	0	0	0	0	-1.294625997	-0.766097461	0.99180969	-1.81450967	1.130833129	-2.051907648	-1.262490548	-1.254623375	1.583950152	-0.921352562	-0.921352562	0.848890543	-0.371997889	-0.970460266	0.36100917	0	0.153846154	DennisMike93	mikejawz
541	Atlanta Hawks	Dennis_Schroder	Mike_Scott	Dennis_Schroder.Mike_Scott	0	1	0	0.518546807	0	0	0	0	0	-1.294625997	-0.058773025	0.076089086	-1.81450967	0.24723029	-0.448601751	-1.262490548	0.330611986	-0.417394507	-0.921352562	-0.432097171	0.398113835	-0.371997889	0.186144449	-0.069245342	0	0.153846154	DennisMike93	mikescott
542	Brooklyn Nets	Deron_Williams	Bojan_Bogdanovic	Bojan_Bogdanovic.Deron_Williams	0	1	0.176470588	-0.228999991	-0.040411763	0	0	0	0	0.911178356	-0.239533712	-0.218257934	-1.22544111	0.24723029	-0.30296616	-0.462005695	-1.651915612	0.76319442	1.02067934	-1.757740177	-1.794089083	1.649168917	0.172381496	0.284286204	0	0.076923077	DeronWilliams	44Bojan
543	Brooklyn Nets	Deron_Williams	Alan_Anderson	Alan_Anderson.Deron_Williams	0	1	0.176470588	-0.228999991	-0.040411763	0	0	0	0	0.911178356	1.316580048	1.199639243	-1.22544111	-0.34183827	0.41890267	-0.462005695	-1.539808397	0.711400248	1.02067934	0.404290444	0.412650904	1.649168917	-0.603325576	-0.994985787	0	0.153846154	DeronWilliams	ASqared06
544	Brooklyn Nets	Deron_Williams	Cory_Jefferson	Cory_Jefferson.Deron_Williams	0	1	0.176470588	-0.228999991	-0.040411763	0	0	0	0	0.911178356	-0.643625544	-0.586457665	-1.22544111	0.541764569	-0.663900575	-0.462005695	-0.121750462	0.056249407	1.02067934	-1.757740177	-1.794089083	1.649168917	-1.361687785	-2.24565317	0	0.076923077	DeronWilliams	CoryJay34
545	Brooklyn Nets	Deron_Williams	Jarrett_Jack	Deron_Williams.Jarrett_Jack	1	1	0.176470588	-0.228999991	-0.040411763	0	0	0	0	0.911178356	1.069671424	0.97466145	-1.22544111	-1.22544111	1.501705915	-0.462005695	0.95015186	-0.43897557	1.02067934	1.02067934	1.041786314	1.649168917	0.709536629	1.170145754	0	0.076923077	DeronWilliams	Jarrettjack03
546	Brooklyn Nets	Deron_Williams	Mirza_Teletovic	Deron_Williams.Mirza_Teletovic	1	1	0.176470588	-0.228999991	-0.040411763	0	0	0	0	0.911178356	0.617114769	0.562301621	-1.22544111	0.541764569	-0.663900575	-0.462005695	-1.927266667	0.890408175	1.02067934	-0.432097171	-0.441032655	1.649168917	0.194675642	0.321053018	0	0.230769231	DeronWilliams	Teletovic33
547	Brooklyn Nets	Deron_Williams	Joe_Johnson	Deron_Williams.Joe_Johnson	1	1	0.176470588	-0.228999991	-0.040411763	0.411764706	0.07266436	-0.094294114	-0.016640138	0.911178356	1.627016883	1.482502569	-1.22544111	-0.04730399	0.057968255	-0.462005695	-0.141418395	0.065336104	1.02067934	1.426684326	1.456187216	1.649168917	1.780674839	2.936633595	0	0.230769231	DeronWilliams	TheJoeJohnson7
548	Brooklyn Nets	Deron_Williams	Darius_Morris	Darius_Morris.Deron_Williams	0	1	0.176470588	-0.228999991	-0.040411763	0	0	0	0	0.911178356	-0.648864985	-0.591231731	-1.22544111	-0.93090683	1.1407715	-0.462005695	1.115362493	-0.515303823	1.02067934	-0.084964947	-0.086721966	1.649168917	-1.093785929	-1.803837756	0	0.076923077	DeronWilliams	dariusmorris4
549	Brooklyn Nets	Deron_Williams	Markel_Brown	Deron_Williams.Markel_Brown	0	1	0.176470588	-0.228999991	-0.040411763	0	0	0	0	0.911178356	-0.904942627	-0.824564135	-1.22544111	-1.22544111	1.501705915	-0.462005695	0.244073083	-0.112763154	1.02067934	-1.757740177	-1.794089083	1.649168917	-1.361687785	-2.24565317	0	0.076923077	DeronWilliams	iMarkelBrown22
550	Brooklyn Nets	Deron_Williams	Mason_Plumlee	Deron_Williams.Mason_Plumlee	1	1	0.176470588	-0.228999991	-0.040411763	0	0	0	0	0.911178356	-0.449766255	-0.409817277	-1.22544111	1.130833129	-1.385769405	-0.462005695	0.126065487	-0.058242973	1.02067934	-0.921352562	-0.940405524	1.649168917	-0.552713261	-0.91151753	0	0.153846154	DeronWilliams	masonplumlee
551	Brooklyn Nets	Deron_Williams	Thaddeus_Young	Deron_Williams.Thaddeus_Young	0	1	0.176470588	-0.228999991	-0.040411763	0	0	0	0	0.911178356	-0.042399774	-0.038633756	-1.22544111	0.24723029	-0.30296616	-0.462005695	0.975720172	-0.450788276	1.02067934	0.751422668	0.766961593	1.649168917	1.039497503	1.714306972	0	0.076923077	DeronWilliams	yungsmoove21
552	Sacramento Kings	Derrick_Williams	Ben_McLemore	Ben_McLemore.Derrick_Williams	1	1	0	-2.03373761	0	0	0	0	0	-0.74186505	-1.15316111	0.855489924	0.24723029	-0.63637255	-0.15733057	0.930483927	-0.566245737	-0.526882557	-0.084964947	-0.921352562	0.078282671	0.713624908	0.106688432	0.076135523	0	0.153846154	Derr13k	BenMcLemore
553	Sacramento Kings	Derrick_Williams	Carl_Landry	Carl_Landry.Derrick_Williams	1	1	0	-2.03373761	0	0	0	0	0	-0.74186505	1.095213695	-0.812500763	0.24723029	0.541764569	0.133940611	0.930483927	0.320778019	0.298478791	-0.084964947	0.751422668	-0.063844587	0.713624908	0.735232403	0.524680156	0	0.153846154	Derr13k	CarlLandry
554	Sacramento Kings	Derrick_Williams	Omri_Casspi	Derrick_Williams.Omri_Casspi	0	1	0	-2.03373761	0	0	0	0	0	-0.74186505	-0.043054704	0.03194078	0.24723029	0.541764569	0.133940611	0.930483927	0.246039876	0.22893615	-0.084964947	0.404290444	-0.034350516	0.713624908	-0.876577821	-0.625547767	0	0.076923077	Derr13k	Casspi18
555	Sacramento Kings	Derrick_Williams	Darren_Collison	Darren_Collison.Derrick_Williams	0	1	0	-2.03373761	0	0	0	0	0	-0.74186505	0.156044027	-0.11576361	0.24723029	-2.10904395	-0.521419546	0.930483927	-0.041111939	-0.038253998	-0.084964947	0.404290444	-0.034350516	0.713624908	0.48555308	0.346502772	0	0.076923077	Derr13k	Darren_Collison
556	Sacramento Kings	Derrick_Williams	Nik_Stauskas	Derrick_Williams.Nik_Stauskas	0	1	0	-2.03373761	0	0	0	0	0	-0.74186505	-1.309034459	0.971126914	0.24723029	-0.34183827	-0.084512775	0.930483927	-0.513142319	-0.47747068	-0.084964947	-1.757740177	0.1493463	0.713624908	0.026732073	0.019076673	0	0.076923077	Derr13k	NStauskas11
557	Sacramento Kings	Derrick_Williams	Ray_McCallum	Derrick_Williams.Ray_McCallum	0	1	0	-2.03373761	0	0	0	0	0	-0.74186505	-0.753653789	0.559109406	0.24723029	-1.22544111	-0.30296616	0.930483927	1.036690763	0.964624092	-0.084964947	-0.921352562	0.078282671	0.713624908	-0.970460266	-0.692544618	0	0.153846154	Derr13k	RayMac3
558	Sacramento Kings	Derrick_Williams	Reggie_Evans	Derrick_Williams.Reggie_Evans	1	1	0	-2.03373761	0	0	0	0	0	-0.74186505	1.893573406	-1.40477593	0.24723029	0.24723029	0.061122816	0.930483927	0.883280889	0.821878671	-0.084964947	1.337261773	-0.113620375	0.713624908	-0.334927106	-0.239012325	0	0.153846154	Derr13k	ReggieEvans30
559	Sacramento Kings	Derrick_Williams	Rudy_Gay	Derrick_Williams.Rudy_Gay	0	1	0	-2.03373761	0	0	0	0	0	-0.74186505	0.399023069	-0.296021269	0.24723029	0.24723029	0.061122816	0.930483927	1.105528527	1.028676525	-0.084964947	0.893545835	-0.075920074	0.713624908	1.63077049	1.163758441	0	0.153846154	Derr13k	RudyGay8
560	Sacramento Kings	Derrick_Williams	Ryan_Hollins	Derrick_Williams.Ryan_Hollins	0	1	0	-2.03373761	0	0	0	0	0	-0.74186505	0.841755771	-0.624469187	0.24723029	1.425367409	0.352393997	0.930483927	-0.817995273	-0.761131454	-0.084964947	0.893545835	-0.075920074	0.713624908	-0.876577821	-0.625547767	0	0.076923077	Derr13k	TheRyanHollins
561	Sacramento Kings	Derrick_Williams	DeMarcus_Cousins	DeMarcus_Cousins.Derrick_Williams	1	1	0	-2.03373761	0	0.058823529	0	-0.119631624	0	-0.74186505	-0.555209989	0.411890886	0.24723029	1.130833129	0.279576202	0.930483927	0.425018062	0.395472475	-0.084964947	0.184291725	-0.015658337	0.713624908	1.408751951	1.005320481	0	0.153846154	Derr13k	boogiecousins
562	Sacramento Kings	Derrick_Williams	David_Stockton	David_Stockton.Derrick_Williams	0	1	0	-2.03373761	0	0	0	0	0	-0.74186505	-0.781160853	0.579515935	0.24723029	-2.40357823	-0.594237342	0.930483927	-0.446271349	-0.415248317	-0.084964947	-1.757740177	0.1493463	0.713624908	-3.701136383	-2.641223111	0	0.076923077	Derr13k	dstockton32
563	Sacramento Kings	Derrick_Williams	Jason_Thompson	Derrick_Williams.Jason_Thompson	1	1	0	-2.03373761	0	0	0	0	0	-0.74186505	0.416706179	-0.30913975	0.24723029	1.130833129	0.279576202	0.930483927	1.424149033	1.325147786	-0.084964947	0.590296711	-0.050154529	0.713624908	0.674544206	0.481371547	0	0.153846154	Derr13k	jtthekid
564	New Orleans Pelicans	Dante_Cunningham	Anthony_Davis	Anthony_Davis.Dante_Cunningham	0	1	0	-0.606967247	0	0.117647059	0	-0.071407911	0	0.236600421	-1.17149915	-0.277177193	0.24723029	0.836298849	0.206758407	-0.082414597	0.283408948	-0.023357034	0.404290444	-0.432097171	-0.174692757	-1.078385775	0.613757969	-0.661867862	0	0.076923077	DlamarC33	AntDavis23
565	New Orleans Pelicans	Dante_Cunningham	Omer_Asik	Dante_Cunningham.Omer_Asik	0	1	0	-0.606967247	0	0	0	0	0	0.236600421	0.427839991	0.101227122	0.24723029	1.425367409	0.352393997	-0.082414597	-0.660651813	0.054447353	0.404290444	0.184291725	0.074507383	-1.078385775	0.943582789	-1.017546257	0	0.076923077	DlamarC33	AsikOmer
566	New Orleans Pelicans	Dante_Cunningham	Jeff_Withey	Dante_Cunningham.Jeff_Withey	0	1	0	-0.606967247	0	0	0	0	0	0.236600421	-0.451076115	-0.106724799	0.24723029	1.425367409	0.352393997	-0.082414597	0.352246711	-0.029030271	0.404290444	-0.921352562	-0.372494036	-1.078385775	-0.970460266	1.046530545	0	0.076923077	DlamarC33	JeffWithey
567	New Orleans Pelicans	Dante_Cunningham	Jrue_Holiday	Dante_Cunningham.Jrue_Holiday	1	1	0	-0.606967247	0	0.058823529	0	-0.035703956	0	0.236600421	-0.514604329	-0.121755601	0.24723029	-0.93090683	-0.230148365	-0.082414597	-0.389234344	0.032078592	0.404290444	0.404290444	0.163450763	-1.078385775	1.08153105	-1.166307699	0	0.076923077	DlamarC33	Jrue_Holiday11
568	New Orleans Pelicans	Dante_Cunningham	Quincy_Pondexter	Dante_Cunningham.Quincy_Pondexter	0	1	0	-0.606967247	0	0	0	0	0	0.236600421	0.025058019	0.005928738	0.24723029	-0.04730399	-0.011694979	-0.082414597	1.117329286	-0.092084243	0.404290444	0.184291725	0.074507383	-1.078385775	0.138605558	-0.149470262	0	0.153846154	DlamarC33	QuincyPondexter
569	New Orleans Pelicans	Dante_Cunningham	Luke_Babbitt	Dante_Cunningham.Luke_Babbitt	0	1	0	-0.606967247	0	0	0	0	0	0.236600421	-0.280794305	-0.066436051	0.24723029	0.541764569	0.133940611	-0.082414597	-1.476871012	0.12171573	0.404290444	0.184291725	0.074507383	-1.078385775	-0.819460987	0.883695071	0	0.153846154	DlamarC33	RealBabbitt08
570	New Orleans Pelicans	Dante_Cunningham	Eric_Gordon	Dante_Cunningham.Eric_Gordon	1	1	0	-0.606967247	0	0	0	0	0	0.236600421	-0.164871689	-0.039008711	0.24723029	-0.93090683	-0.230148365	-0.082414597	-0.355798859	0.02932302	0.404290444	0.590296711	0.238651319	-1.078385775	1.41723545	-1.528326549	0	0.076923077	DlamarC33	TheofficialEG10
571	New Orleans Pelicans	Dante_Cunningham	Tyreke_Evans	Dante_Cunningham.Tyreke_Evans	0	1	0	-0.606967247	0	0	0	0	0	0.236600421	-0.34039294	-0.080537113	0.24723029	-0.34183827	-0.084512775	-0.082414597	-0.73145637	0.060282682	0.404290444	0.404290444	0.163450763	-1.078385775	1.187388042	-1.280462373	0	0.076923077	DlamarC33	TyrekeEvans
572	New Orleans Pelicans	Dante_Cunningham	Jimmer_Fredette	Dante_Cunningham.Jimmer_Fredette	1	1	0	-0.606967247	0	0	0	0	0	0.236600421	-0.205477351	-0.048616028	0.24723029	-1.51997539	-0.375783956	-0.082414597	-0.157152741	0.01295168	0.404290444	-0.084964947	-0.034350516	-1.078385775	-0.876577821	0.945289052	0	0.076923077	DlamarC33	jimmerfredette
573	New Orleans Pelicans	Dante_Cunningham	Ryan_Anderson	Dante_Cunningham.Ryan_Anderson	1	1	0	-0.606967247	0	0	0	0	0	0.236600421	-0.012272992	-0.002903795	0.24723029	0.836298849	0.206758407	-0.082414597	-0.351865273	0.028998835	0.404290444	0.590296711	0.238651319	-1.078385775	0.954975865	-1.029832388	0	0.076923077	DlamarC33	ryananderson33
574	Golden State Warriors	David_Lee	Brandon_Rush	Brandon_Rush.David_Lee	0	1	0.117647059	0.43750115	0.051470724	0	0	0	0	1.188868689	0.664924662	0.790508112	0.541764569	-0.34183827	-0.185195863	1.081927008	1.013089244	1.096088614	1.02067934	0.590296711	0.602503657	1.423451222	-0.691938177	-0.984940244	0	0.230769231	Dlee042	BRush_25
575	Golden State Warriors	David_Lee	Klay_Thompson	David_Lee.Klay_Thompson	1	1	0.117647059	0.43750115	0.051470724	0.058823529	0.006920415	0.025735362	0.00302769	1.188868689	-0.433393004	-0.515247373	0.541764569	-0.04730399	-0.025627626	1.081927008	-1.998071224	-2.16176722	1.02067934	-0.084964947	-0.086721966	1.423451222	0.120054818	0.170892177	0	0.307692308	Dlee042	KlayThompson
576	Golden State Warriors	David_Lee	Draymond_Green	David_Lee.Draymond_Green	1	1	0.117647059	0.43750115	0.051470724	0	0	0	0	1.188868689	-0.449111325	-0.533934393	0.541764569	-0.04730399	-0.025627626	1.081927008	0.523357724	0.566234856	1.02067934	-0.432097171	-0.441032655	1.423451222	-0.876577821	-1.24776577	0	0.230769231	Dlee042	Money23Green
577	Golden State Warriors	David_Lee	Marreese_Speights	David_Lee.Marreese_Speights	1	1	0.117647059	0.43750115	0.051470724	0	0	0	0	1.188868689	0.168487698	0.200309749	0.541764569	0.836298849	0.453077086	1.081927008	-0.08438139	-0.091294505	1.02067934	0.590296711	0.602503657	1.423451222	0.262450288	0.373585183	1	0.153846154	Dlee042	Mospeights16
578	Golden State Warriors	David_Lee	Stephen_Curry	David_Lee.Stephen_Curry	1	1	0.117647059	0.43750115	0.051470724	0.117647059	0.01384083	0.051470724	0.006055379	1.188868689	0.0224383	0.026676192	0.541764569	-1.22544111	-0.663900575	1.081927008	1.060292282	1.147158856	1.02067934	0.404290444	0.412650904	1.423451222	1.139592573	1.62215444	0	0.384615385	Dlee042	StephenCurry30
579	Golden State Warriors	David_Lee	Leandro_Barbosa	David_Lee.Leandro_Barbosa	1	1	0.117647059	0.43750115	0.051470724	0	0	0	0	1.188868689	1.288418055	1.531759884	0.541764569	-1.22544111	-0.663900575	1.081927008	-0.161086327	-0.174283648	1.02067934	1.240678059	1.266334462	1.423451222	-0.876577821	-1.24776577	0	0.076923077	Dlee042	TheBlurBarbosa
580	Golden State Warriors	David_Lee	Andre_Iguodala	Andre_Iguodala.David_Lee	1	1	0.117647059	0.43750115	0.051470724	0.058823529	0.006920415	0.025735362	0.00302769	1.188868689	1.009417862	1.20006529	0.541764569	-0.34183827	-0.185195863	1.081927008	-0.460038901	-0.497728512	1.02067934	1.135685584	1.159170812	1.423451222	1.25892856	1.792023396	0	0.153846154	Dlee042	andre
581	Golden State Warriors	David_Lee	Andrew_Bogut	Andrew_Bogut.David_Lee	1	1	0.117647059	0.43750115	0.051470724	0	0	0	0	1.188868689	0.809664201	0.962584418	0.541764569	1.425367409	0.772213561	1.081927008	-1.516206877	-1.64042517	1.02067934	1.02067934	1.041786314	1.423451222	1.303425392	1.855362467	0	0.230769231	Dlee042	andrewbogut
582	Golden State Warriors	David_Lee	Festus_Ezeli	David_Lee.Festus_Ezeli	1	1	0.117647059	0.43750115	0.051470724	0	0	0	0	1.188868689	-0.3613507	-0.429598533	0.541764569	1.130833129	0.612645323	1.081927008	-0.50724194	-0.548798754	1.02067934	-0.921352562	-0.940405524	1.423451222	-0.715824227	-1.01894087	0	0.153846154	Dlee042	fezzyfel
583	Golden State Warriors	David_Lee	Harrison_Barnes	David_Lee.Harrison_Barnes	1	1	0.117647059	0.43750115	0.051470724	0	0	0	0	1.188868689	-0.984844092	-1.170850305	0.541764569	0.24723029	0.133940611	1.081927008	-1.018608185	-1.102059705	1.02067934	-0.432097171	-0.441032655	1.423451222	0.113086133	0.160972594	0	0.230769231	Dlee042	hbarnes
584	Houston Rockets	Donatas_Motiejunas	Clint_Capela	Clint_Capela.Donatas_Motiejunas	0	1	0	0.222184413	0	0	0	0	0	-0.58009733	-1.455083857	0.844090261	1.425367409	0.836298849	1.192033124	-1.526040844	-1.913499114	2.920077803	-0.432097171	-1.757740177	0.759514557	-0.47924832	-0.661288203	0.31692126	0	0.076923077	DonatasMot	CapelaClint
585	Houston Rockets	Donatas_Motiejunas	Dwight_Howard	Donatas_Motiejunas.Dwight_Howard	0	1	0	0.222184413	0	0.470588235	0	0.104557371	0	-0.58009733	0.564065437	-0.327212854	1.425367409	1.130833129	1.611852688	-1.526040844	1.49495359	-2.281360238	-0.432097171	1.135685584	-0.490726528	-0.47924832	1.71634647	-0.822556162	0	0.153846154	DonatasMot	DwightHoward
586	Houston Rockets	Donatas_Motiejunas	James_Harden	Donatas_Motiejunas.James_Harden	1	1	0	0.222184413	0	0.176470588	0	0.039209014	0	-0.58009733	-0.324674619	0.188342879	1.425367409	-0.63637255	-0.907064693	-1.526040844	0.999321691	-1.525005717	-0.432097171	0.404290444	-0.174692757	-0.47924832	1.407794821	-0.674683302	0	0.230769231	DonatasMot	JHarden13
587	Houston Rockets	Donatas_Motiejunas	K.J._McDaniels	Donatas_Motiejunas.K.J._McDaniels	1	1	0	0.222184413	0	0	0	0	0	-0.58009733	-1.15185125	0.668185835	1.425367409	-0.34183827	-0.48724513	-1.526040844	0.812476332	-1.239872067	-0.432097171	-1.757740177	0.759514557	-0.47924832	-1.361687785	0.652586583	0	0.076923077	DonatasMot	KJMcDaniels
588	Houston Rockets	Donatas_Motiejunas	Pablo_Prigioni	Donatas_Motiejunas.Pablo_Prigioni	0	1	0	0.222184413	0	0	0	0	0	-0.58009733	2.612031653	-1.515232588	1.425367409	-1.22544111	-1.74670382	-1.526040844	-1.219221097	1.860581191	-0.432097171	-0.432097171	0.186707965	-0.47924832	-0.385589696	0.184793214	0	0.076923077	DonatasMot	PPrigioni9
589	Houston Rockets	Donatas_Motiejunas	Terrence_Jones	Donatas_Motiejunas.Terrence_Jones	1	1	0	0.222184413	0	0	0	0	0	-0.58009733	-0.891844028	0.517356339	1.425367409	0.541764569	0.772213561	-1.526040844	0.779040847	-1.188848151	-0.432097171	-0.432097171	0.186707965	-0.47924832	-0.407779785	0.195427777	0	0.230769231	DonatasMot	TerrenceJones1
590	Houston Rockets	Donatas_Motiejunas	Corey_Brewer	Corey_Brewer.Donatas_Motiejunas	0	1	0	0.222184413	0	0	0	0	0	-0.58009733	0.507086524	-0.294159539	1.425367409	0.541764569	0.772213561	-1.526040844	0.338479159	-0.516533021	-0.432097171	0.751422668	-0.324687609	-0.47924832	0.469080469	-0.224806027	0	0.076923077	DonatasMot	TheCoreyBrewer
591	Houston Rockets	Donatas_Motiejunas	Trevor_Ariza	Donatas_Motiejunas.Trevor_Ariza	1	1	0	0.222184413	0	0	0	0	0	-0.58009733	0.669509174	-0.388380484	1.425367409	0.24723029	0.352393997	-1.526040844	0.875413716	-1.335917086	-0.432097171	1.135685584	-0.490726528	-0.47924832	0.963413315	-0.461714212	0	0.076923077	DonatasMot	TrevorAriza
592	Houston Rockets	Donatas_Motiejunas	Nick_Johnson	Donatas_Motiejunas.Nick_Johnson	1	1	0	0.222184413	0	0	0	0	0	-0.58009733	-1.119759678	0.6495696	1.425367409	-1.22544111	-1.74670382	-1.526040844	-1.671583544	2.550904762	-0.432097171	-1.757740177	0.759514557	-0.47924832	-1.361687785	0.652586583	0	0.076923077	DonatasMot	iRocket3
593	Houston Rockets	Donatas_Motiejunas	Jason_Terry	Donatas_Motiejunas.Jason_Terry	0	1	0	0.222184413	0	0	0	0	0	-0.58009733	2.53278512	-1.469261886	1.425367409	-1.51997539	-2.166523384	-1.526040844	1.146831185	-1.750111229	-0.432097171	1.587810283	-0.686088331	-0.47924832	0.648649204	-0.310864041	0	0.076923077	DonatasMot	jasonterry31
594	Houston Rockets	Donatas_Motiejunas	Patrick_Beverley	Donatas_Motiejunas.Patrick_Beverley	1	1	0	0.222184413	0	0	0	0	0	-0.58009733	-0.056153303	0.032574381	1.425367409	-1.81450967	-2.586342948	-1.526040844	0.700369117	-1.068791878	-0.432097171	-0.432097171	0.186707965	-0.47924832	-0.876577821	0.420098448	0	0.230769231	DonatasMot	patbev21
595	Washington Wizards	Drew_Gooden	DeJuan_Blair	DeJuan_Blair.Drew_Gooden	0	1	0	-0.34556015	0	0	0	0	0	1.57003797	-0.242153434	-0.380190086	0.836298849	-0.04730399	-0.039560273	1.048491522	1.079960214	1.132329129	1.337261773	0.404290444	0.540642156	-0.876577821	-0.233855195	0.204992278	0	0.076923077	DrewGooden	DeJuan45
596	Washington Wizards	Drew_Gooden	Garrett_Temple	Drew_Gooden.Garrett_Temple	1	1	0	-0.34556015	0	0	0	0	0	1.57003797	0.465171002	0.730336136	0.836298849	-0.34183827	-0.285878952	1.048491522	1.066192662	1.117893967	1.337261773	0.184291725	0.246446279	-0.876577821	-0.819460987	0.718321326	0	0.230769231	DrewGooden	GTemp14
597	Washington Wizards	Drew_Gooden	Kris_Humphries	Drew_Gooden.Kris_Humphries	1	1	0	-0.34556015	0	0	0	0	0	1.57003797	0.763819098	1.199224985	0.836298849	0.541764569	0.453077086	1.048491522	0.895081649	0.938485521	1.337261773	1.135685584	1.518708918	-0.876577821	0.385894356	-0.338266434	0	0.153846154	DrewGooden	KrisHumphries
598	Washington Wizards	Drew_Gooden	Marcin_Gortat	Drew_Gooden.Marcin_Gortat	1	1	0	-0.34556015	0	0	0	0	0	1.57003797	0.99631926	1.564259068	0.836298849	1.130833129	0.945714445	1.048491522	0.670867218	0.703398591	1.337261773	0.751422668	1.00484881	-0.876577821	1.124413563	-0.985635991	0	0.153846154	DrewGooden	MGortat
599	Washington Wizards	Drew_Gooden	Martell_Webster	Drew_Gooden.Martell_Webster	0	1	0	-0.34556015	0	0	0	0	0	1.57003797	0.327635696	0.514400483	0.836298849	-0.04730399	-0.039560273	1.048491522	0.672834011	0.705460757	1.337261773	1.02067934	1.364915464	-0.876577821	0.580010842	-0.50842464	0	0.153846154	DrewGooden	MartellWebster
600	Washington Wizards	Drew_Gooden	Nene_Hilario	Drew_Gooden.Nene_Hilario	0	1	0	-0.34556015	0	0	0	0	0	1.57003797	1.338192737	2.101013408	0.836298849	1.130833129	0.945714445	1.048491522	-2.826091183	-2.963132647	1.337261773	1.337261773	1.788269051	-0.876577821	1.305136521	-1.144053728	0	0.153846154	DrewGooden	NeneHilario42
601	Washington Wizards	Drew_Gooden	Rasual_Butler	Drew_Gooden.Rasual_Butler	0	1	0	-0.34556015	0	0	0	0	0	1.57003797	2.130003148	3.344185817	0.836298849	-0.04730399	-0.039560273	1.048491522	1.182233463	1.239561764	1.337261773	1.240678059	1.659111342	-0.876577821	-0.876577821	0.768388676	0	0.153846154	DrewGooden	RasualButler45
602	Washington Wizards	Drew_Gooden	Bradley_Beal	Bradley_Beal.Drew_Gooden	0	1	0	-0.34556015	0	0	0	0	0	1.57003797	-1.242886525	-1.951379036	0.836298849	-0.63637255	-0.532197632	1.048491522	0.316844433	0.332208702	1.337261773	-0.432097171	-0.577827029	-0.876577821	0.433854028	-0.380306818	0	0.153846154	DrewGooden	RealDealBeal23
603	Washington Wizards	Drew_Gooden	John_Wall	Drew_Gooden.John_Wall	0	1	0	-0.34556015	0	0.117647059	0	-0.040654135	0	1.57003797	-0.57092831	-0.896379125	0.836298849	-0.93090683	-0.778516311	1.048491522	-2.761187006	-2.895081167	1.337261773	0.184291725	0.246446279	-0.876577821	1.408751951	-1.234880715	0	0.153846154	DrewGooden	john_wall
604	Washington Wizards	Drew_Gooden	Kevin_Seraphin	Drew_Gooden.Kevin_Seraphin	1	1	0	-0.34556015	0	0	0	0	0	1.57003797	-0.392132412	-0.615662776	0.836298849	0.836298849	0.699395766	1.048491522	0.267674602	0.28065455	1.337261773	0.184291725	0.246446279	-0.876577821	0.314956877	-0.276084213	0	0.153846154	DrewGooden	kevin_seraphin
605	Washington Wizards	Drew_Gooden	Paul_Pierce	Drew_Gooden.Paul_Pierce	0	1	0	-0.34556015	0	0.588235294	0	-0.203270676	0	1.57003797	2.514447079	3.947777387	0.836298849	-0.04730399	-0.039560273	1.048491522	1.176333084	1.233375266	1.337261773	1.66096312	2.221142488	-0.876577821	0.568200933	-0.498072336	1	0.076923077	DrewGooden	paulpierce34
606	Houston Rockets	Dwight_Howard	Clint_Capela	Clint_Capela.Dwight_Howard	0	1	0.470588235	0.222184413	0.104557371	0	0	0	0	0.564065437	-1.455083857	-0.820762513	1.130833129	0.836298849	0.945714445	1.49495359	-1.913499114	-2.860592371	1.135685584	-1.757740177	-1.996240179	1.71634647	-0.661288203	-1.134999673	0	0.076923077	DwightHoward	CapelaClint
607	Houston Rockets	Dwight_Howard	Donatas_Motiejunas	Donatas_Motiejunas.Dwight_Howard	0	1	0.470588235	0.222184413	0.104557371	0	0	0	0	0.564065437	-0.58009733	-0.327212854	1.130833129	1.425367409	1.611852688	1.49495359	-1.526040844	-2.281360238	1.135685584	-0.432097171	-0.490726528	1.71634647	-0.47924832	-0.822556162	0	0.153846154	DwightHoward	DonatasMot
608	Houston Rockets	Dwight_Howard	James_Harden	Dwight_Howard.James_Harden	0	1	0.470588235	0.222184413	0.104557371	0.176470588	0.083044983	0.039209014	0.018451301	0.564065437	-0.324674619	-0.183137731	1.130833129	-0.63637255	-0.719631162	1.49495359	0.999321691	1.49393955	1.135685584	0.404290444	0.459146829	1.71634647	1.407794821	2.416263671	0	0.153846154	DwightHoward	JHarden13
609	Houston Rockets	Dwight_Howard	K.J._McDaniels	Dwight_Howard.K.J._McDaniels	1	1	0.470588235	0.222184413	0.104557371	0	0	0	0	0.564065437	-1.15185125	-0.649719479	1.130833129	-0.34183827	-0.386562041	1.49495359	0.812476332	1.21461441	1.135685584	-1.757740177	-1.996240179	1.71634647	-1.361687785	-2.337128023	0	0.076923077	DwightHoward	KJMcDaniels
610	Houston Rockets	Dwight_Howard	Pablo_Prigioni	Dwight_Howard.Pablo_Prigioni	0	1	0.470588235	0.222184413	0.104557371	0	0	0	0	0.564065437	2.612031653	1.473356777	1.130833129	-1.22544111	-1.385769405	1.49495359	-1.219221097	-1.822678956	1.135685584	-0.432097171	-0.490726528	1.71634647	-0.385589696	-0.661805515	0	0.076923077	DwightHoward	PPrigioni9
611	Houston Rockets	Dwight_Howard	Terrence_Jones	Dwight_Howard.Terrence_Jones	0	1	0.470588235	0.222184413	0.104557371	0	0	0	0	0.564065437	-0.891844028	-0.503058392	1.130833129	0.541764569	0.612645323	1.49495359	0.779040847	1.164629911	1.135685584	-0.432097171	-0.490726528	1.71634647	-0.407779785	-0.699891395	0	0.153846154	DwightHoward	TerrenceJones1
612	Houston Rockets	Dwight_Howard	Corey_Brewer	Corey_Brewer.Dwight_Howard	0	1	0.470588235	0.222184413	0.104557371	0	0	0	0	0.564065437	0.507086524	0.286029982	1.130833129	0.541764569	0.612645323	1.49495359	0.338479159	0.506010633	1.135685584	0.751422668	0.853379892	1.71634647	0.469080469	0.805104608	0	0.076923077	DwightHoward	TheCoreyBrewer
613	Houston Rockets	Dwight_Howard	Trevor_Ariza	Dwight_Howard.Trevor_Ariza	1	1	0.470588235	0.222184413	0.104557371	0	0	0	0	0.564065437	0.669509174	0.377646985	1.130833129	0.24723029	0.279576202	1.49495359	0.875413716	1.308702878	1.135685584	1.135685584	1.289781746	1.71634647	0.963413315	1.653551043	0	0.307692308	DwightHoward	TrevorAriza
614	Houston Rockets	Dwight_Howard	Nick_Johnson	Dwight_Howard.Nick_Johnson	0	1	0.470588235	0.222184413	0.104557371	0	0	0	0	0.564065437	-1.119759678	-0.631617733	1.130833129	-1.22544111	-1.385769405	1.49495359	-1.671583544	-2.498939821	1.135685584	-1.757740177	-1.996240179	1.71634647	-1.361687785	-2.337128023	0	0.076923077	DwightHoward	iRocket3
615	Houston Rockets	Dwight_Howard	Jason_Terry	Dwight_Howard.Jason_Terry	0	1	0.470588235	0.222184413	0.104557371	0	0	0	0	0.564065437	2.53278512	1.428656547	1.130833129	-1.51997539	-1.718838527	1.49495359	1.146831185	1.714459397	1.135685584	1.587810283	1.803253249	1.71634647	0.648649204	1.113306771	0	0.076923077	DwightHoward	jasonterry31
616	Houston Rockets	Dwight_Howard	Patrick_Beverley	Dwight_Howard.Patrick_Beverley	1	1	0.470588235	0.222184413	0.104557371	0	0	0	0	0.564065437	-0.056153303	-0.031674138	1.130833129	-1.81450967	-2.051907648	1.49495359	0.700369117	1.047019326	1.135685584	-0.432097171	-0.490726528	1.71634647	-0.876577821	-1.504511249	0	0.153846154	DwightHoward	patbev21
617	Dallas Mavericks	Dwight_Powell	Amar'e_Stoudemire	Amar'e_Stoudemire.Dwight_Powell	1	1	0	0.43750115	0	0.352941176	0	0.154412171	0	-0.778541131	1.296277215	-1.009205129	1.130833129	0.836298849	0.945714445	-2.452400465	1.194034223	-2.928250084	-1.757740177	1.337261773	-2.350558746	-1.361687785	-1.775031101	2.417038169	0	0.076923077	DwightPowell33	Amareisreal
618	Dallas Mavericks	Dwight_Powell	Bernard_James	Bernard_James.Dwight_Powell	0	1	0	0.43750115	0	0	0	0	0	-0.778541131	0.763164168	-0.594154694	1.130833129	0.836298849	0.945714445	-2.452400465	1.255004814	-3.077774389	-1.757740177	-0.432097171	0.759514557	-1.361687785	-1.987869136	2.706857121	0	0.076923077	DwightPowell33	BernardJame5
619	Dallas Mavericks	Dwight_Powell	Chandler_Parsons	Chandler_Parsons.Dwight_Powell	1	1	0	0.43750115	0	0	0	0	0	-0.778541131	-0.124920958	0.097256104	1.130833129	0.541764569	0.612645323	-2.452400465	0.425018062	-1.042314492	-1.757740177	-0.084964947	0.1493463	-1.361687785	1.406183104	-1.914782356	0	0.076923077	DwightPowell33	ChandlerParsons
620	Dallas Mavericks	Dwight_Powell	Greg_Smith	Dwight_Powell.Greg_Smith	1	1	0	0.43750115	0	0	0	0	0	-0.778541131	-0.652139635	0.507717529	1.130833129	0.836298849	0.945714445	-2.452400465	0.383715403	-0.941023834	-1.757740177	-0.084964947	0.1493463	-1.361687785	-0.84752396	1.154063024	0	0.076923077	DwightPowell33	Ju_Smith4
621	Dallas Mavericks	Dwight_Powell	Raymond_Felton	Dwight_Powell.Raymond_Felton	0	1	0	0.43750115	0	0	0	0	0	-0.778541131	0.911178356	-0.709389828	1.130833129	-1.81450967	-2.051907648	-2.452400465	-1.396232489	3.424121206	-1.757740177	1.02067934	-1.794089083	-1.361687785	0.292509921	-0.398307186	0	0.076923077	DwightPowell33	RFeltonGBMS
622	Dallas Mavericks	Dwight_Powell	Rajon_Rondo	Dwight_Powell.Rajon_Rondo	0	1	0	0.43750115	0	0.235294118	0	0.102941447	0	-0.778541131	0.514290755	-0.400396506	1.130833129	-1.81450967	-2.051907648	-2.452400465	0.328645192	-0.805969623	-1.757740177	0.893545835	-1.570621414	-1.361687785	1.29936663	-1.769331668	0	0.153846154	DwightPowell33	RajonRondo
623	Dallas Mavericks	Dwight_Powell	Al-Farouq_Aminu	Al-Farouq_Aminu.Dwight_Powell	1	1	0	0.43750115	0	0	0	0	0	-0.778541131	-0.58075226	0.452139521	1.130833129	0.541764569	0.612645323	-2.452400465	0.822310298	-2.016634158	-1.757740177	0.184291725	-0.323936969	-1.361687785	-0.819460987	1.115850017	0	0.076923077	DwightPowell33	farouq1
624	Dallas Mavericks	Dwight_Powell	Jose_Barea	Dwight_Powell.Jose_Barea	0	1	0	0.43750115	0	0	0	0	0	-0.778541131	0.911178356	-0.709389828	1.130833129	-2.10904395	-2.38497677	-2.452400465	0.845911817	-2.074514535	-1.757740177	0.893545835	-1.570621414	-1.361687785	-0.881428756	1.200230771	0	0.076923077	DwightPowell33	jjbareapr
625	Dallas Mavericks	Dwight_Powell	Dirk_Nowitzki	Dirk_Nowitzki.Dwight_Powell	0	1	0	0.43750115	0	0.764705882	0	0.334559703	0	-0.778541131	2.3513695	-1.830637869	1.130833129	1.425367409	1.611852688	-2.452400465	0.051327344	-0.125875202	-1.757740177	1.66096312	-2.919541608	-1.361687785	0.903326244	-1.230048312	0	0.076923077	DwightPowell33	swish41
626	Dallas Mavericks	Dwight_Powell	Tyson_Chandler	Dwight_Powell.Tyson_Chandler	1	1	0	0.43750115	0	0.058823529	0	0.025735362	0	-0.778541131	1.325749068	-1.032150178	1.130833129	1.719901689	1.944921809	-2.452400465	1.390713548	-3.410586552	-1.757740177	1.426684326	-2.507740359	-1.361687785	1.414358042	-1.92591407	0	0.076923077	DwightPowell33	tysonchandler
627	Miami Heat	Dwyane_Wade	Goran_Dragic	Dwyane_Wade.Goran_Dragic	1	1	0.647058824	1.547427581	1.00127667	0	0	0	0	1.494721016	0.466480862	0.697258748	-0.93090683	-1.22544111	1.1407715	1.127163252	-0.540677425	-0.609431725	1.240678059	0.590296711	0.732368178	1.422793726	0.852889608	1.213485983	0	0.076923077	DwyaneWade	Goran_Dragic
628	Miami Heat	Dwyane_Wade	Shabazz_Napier	Dwyane_Wade.Shabazz_Napier	0	1	0.647058824	1.547427581	1.00127667	0	0	0	0	1.494721016	-0.774611552	-1.157828165	-0.93090683	-1.81450967	1.689139445	1.127163252	-2.580242026	-2.908353995	1.240678059	-1.757740177	-2.180789671	1.422793726	-0.627797461	-0.893226289	0	0.076923077	DwyaneWade	ShabazzNapier
629	Miami Heat	Dwyane_Wade	Udonis_Haslem	Dwyane_Wade.Udonis_Haslem	1	1	0.647058824	1.547427581	1.00127667	0	0	0	0	1.494721016	1.879164945	2.808827336	-0.93090683	0.24723029	-0.230148365	1.127163252	-0.644917467	-0.72692727	1.240678059	1.240678059	1.539282046	1.422793726	0.022577428	0.032123022	0	0.923076923	DwyaneWade	ThisIsUD
630	Miami Heat	Dwyane_Wade	Chris_Bosh	Chris_Bosh.Dwyane_Wade	1	1	0.647058824	1.547427581	1.00127667	0.588235294	0.380622837	0.910251518	0.588986276	1.494721016	0.972741778	1.453977579	-0.93090683	1.130833129	-1.052700284	1.127163252	1.5795257	1.780383326	1.240678059	1.240678059	1.539282046	1.422793726	1.685398699	2.397974694	0	0.384615385	DwyaneWade	chrisbosh
631	Miami Heat	Dwyane_Wade	Danny_Granger	Danny_Granger.Dwyane_Wade	0	1	0.647058824	1.547427581	1.00127667	0.058823529	0.038062284	0.091025152	0.058898628	1.494721016	1.19476306	1.785837455	-0.93090683	0.541764569	-0.504332338	1.127163252	1.268772366	1.430113587	1.240678059	1.02067934	1.266334462	1.422793726	-0.202794728	-0.288535067	0	0.076923077	DwyaneWade	dgranger33
632	Miami Heat	Dwyane_Wade	Michael_Beasley	Dwyane_Wade.Michael_Beasley	1	1	0.647058824	1.547427581	1.00127667	0	0	0	0	1.494721016	-0.174695641	-0.261121246	-0.93090683	0.541764569	-0.504332338	1.127163252	-0.648851054	-0.731361064	1.240678059	0.590296711	0.732368178	1.422793726	-2.145998819	-3.053313656	0	0.307692308	DwyaneWade	easyst0
633	Miami Heat	Dwyane_Wade	Mario_Chalmers	Dwyane_Wade.Mario_Chalmers	1	1	0.647058824	1.547427581	1.00127667	0	0	0	0	1.494721016	0.457966771	0.684532558	-0.93090683	-1.51997539	1.414955472	1.127163252	0.958019033	1.079843849	1.240678059	0.590296711	0.732368178	1.422793726	0.336048923	0.478128299	0	0.538461538	DwyaneWade	mchalmers15
634	Miami Heat	Dwyane_Wade	Hassan_Whiteside	Dwyane_Wade.Hassan_Whiteside	1	1	0.647058824	1.547427581	1.00127667	0	0	0	0	1.494721016	-0.276209796	-0.412856587	-0.93090683	1.425367409	-1.326884257	1.127163252	0.336512365	0.379304372	1.240678059	-0.432097171	-0.536093479	1.422793726	-1.018779936	-1.449513702	0	0.076923077	DwyaneWade	youngwhiteside
635	Phoenix Suns	Eric_Bledsoe	Archie_Goodwin	Archie_Goodwin.Eric_Bledsoe	1	1	0	-0.173456653	0	0	0	0	0	-0.393442272	-1.51468249	0.59594012	-1.81450967	-0.63637255	1.154704146	0.647265699	-0.251558817	-0.162825393	0.184291725	-0.921352562	-0.169797653	1.305136521	-0.716267627	-0.934827039	1	0.153846154	EBled2	A1Laflare10
636	Phoenix Suns	Eric_Bledsoe	Brandon_Knight	Brandon_Knight.Eric_Bledsoe	1	1	0	-0.173456653	0	0	0	0	0	-0.393442272	-0.866956686	0.341097408	-1.81450967	-1.22544111	2.223574745	0.647265699	0.143766627	0.093055206	0.184291725	-0.084964947	-0.015658337	1.305136521	0.238828973	0.311704414	1	0.076923077	EBled2	Goodknight11
637	Phoenix Suns	Eric_Bledsoe	Markieff_Morris	Eric_Bledsoe.Markieff_Morris	1	1	0	-0.173456653	0	0	0	0	0	-0.393442272	-0.329259128	0.129544459	-1.81450967	0.836298849	-1.517472349	0.647265699	0.238172703	0.154161021	0.184291725	-0.084964947	-0.015658337	1.305136521	0.096562817	0.126027659	0	0.153846154	EBled2	Keefmorris
638	Phoenix Suns	Eric_Bledsoe	Marcus_Morris	Eric_Bledsoe.Marcus_Morris	1	1	0	-0.173456653	0	0	0	0	0	-0.393442272	-0.329259128	0.129544459	-1.81450967	0.541764569	-0.98303705	0.647265699	0.367981057	0.238181516	0.184291725	-0.084964947	-0.015658337	1.305136521	0.083807009	0.109379589	0	0.153846154	EBled2	MookMorris2
639	Phoenix Suns	Eric_Bledsoe	Marcus_Thornton	Eric_Bledsoe.Marcus_Thornton	0	1	0	-0.173456653	0	0	0	0	0	-0.393442272	0.207783499	-0.081750812	-1.81450967	-0.93090683	1.689139445	0.647265699	-0.216156538	-0.139910713	0.184291725	0.404290444	0.074507383	1.305136521	0.963021342	1.256874324	0	0.076923077	EBled2	OfficialMT23
640	Phoenix Suns	Eric_Bledsoe	Reggie_Bullock	Eric_Bledsoe.Reggie_Bullock	0	1	0	-0.173456653	0	0	0	0	0	-0.393442272	-0.696019946	0.273843669	-1.81450967	-0.04730399	0.085833548	0.647265699	0.710203083	0.459690095	0.184291725	-0.921352562	-0.169797653	1.305136521	-0.653361752	-0.852726284	0	0.076923077	EBled2	ReggieBullock35
641	Phoenix Suns	Eric_Bledsoe	Alex_Len	Alex_Len.Eric_Bledsoe	1	1	0	-0.173456653	0	0	0	0	0	-0.393442272	-1.235027365	0.485911972	-1.81450967	1.719901689	-3.120778247	0.647265699	-1.868262869	-1.209262472	0.184291725	-0.921352562	-0.169797653	1.305136521	0.260744553	0.340307238	0	0.153846154	EBled2	alexlen
642	Phoenix Suns	Eric_Bledsoe	Brandan_Wright	Brandan_Wright.Eric_Bledsoe	1	1	0	-0.173456653	0	0	0	0	0	-0.393442272	0.127882036	-0.050314199	-1.81450967	0.836298849	-1.517472349	0.647265699	-0.249592024	-0.161552356	0.184291725	0.590296711	0.108786799	1.305136521	0.51951707	0.678040701	0	0.076923077	EBled2	bwright34
643	Phoenix Suns	Eric_Bledsoe	Earl_Barron	Earl_Barron.Eric_Bledsoe	0	1	0	-0.173456653	0	0	0	0	0	-0.393442272	1.5968901	-0.628284069	-1.81450967	1.425367409	-2.586342948	0.647265699	1.168465911	0.756307904	0.184291725	0.751422668	0.13848098	1.305136521	-2.199852408	-2.871107718	0	0.076923077	EBled2	earldee
644	Chicago Bulls	E'Twaun_Moore	Joakim_Noah	E'Twaun_Moore.Joakim_Noah	1	1	0	0.558119468	0	0.117647059	0	0.065661114	0	-0.207442143	0.751375428	-0.155866929	-0.93090683	1.130833129	-1.052700284	-0.24762523	-0.90060059	0.223011428	-0.084964947	0.751422668	-0.063844587	-0.84752396	1.285940369	-1.089865273	0	0.076923077	ETwaun55	JoakimNoah
645	Chicago Bulls	E'Twaun_Moore	Nazr_Mohammed	E'Twaun_Moore.Nazr_Mohammed	1	1	0	0.558119468	0	0	0	0	0	-0.207442143	2.539334421	-0.526764974	-0.93090683	0.836298849	-0.778516311	-0.24762523	1.194034223	-0.295672999	-0.084964947	1.66096312	-0.141123643	-0.84752396	-0.876577821	0.742920706	0	0.076923077	ETwaun55	NazrMohammed
646	Chicago Bulls	E'Twaun_Moore	Taj_Gibson	E'Twaun_Moore.Taj_Gibson	0	1	0	0.558119468	0	0	0	0	0	-0.207442143	0.673438753	-0.139699578	-0.93090683	0.541764569	-0.504332338	-0.24762523	0.849845404	-0.210443164	-0.084964947	0.404290444	-0.034350516	-0.84752396	0.905953041	-0.767816909	0	0.076923077	ETwaun55	TajGibson22
647	Chicago Bulls	E'Twaun_Moore	Aaron_Brooks	Aaron_Brooks.E'Twaun_Moore	1	1	0	0.558119468	0	0	0	0	0	-0.207442143	0.778882489	-0.161573053	-0.93090683	-2.10904395	1.963323418	-0.24762523	1.10159494	-0.272782701	-0.084964947	0.590296711	-0.050154529	-0.84752396	-0.876577821	0.742920706	0	0.076923077	ETwaun55	Thirty2zero
648	Chicago Bulls	E'Twaun_Moore	Cameron_Bairstow	Cameron_Bairstow.E'Twaun_Moore	0	1	0	0.558119468	0	0	0	0	0	-0.207442143	-0.631181875	0.130933721	-0.93090683	0.541764569	-0.504332338	-0.24762523	-1.732554135	0.429024117	-0.084964947	-1.757740177	0.1493463	-0.84752396	-1.361687785	1.154063024	0	0.076923077	ETwaun55	cbairstow41
649	Chicago Bulls	E'Twaun_Moore	Doug_McDermott	Doug_McDermott.E'Twaun_Moore	1	1	0	0.558119468	0	0	0	0	0	-0.207442143	-0.887914446	0.184190875	-0.93090683	0.24723029	-0.230148365	-0.24762523	0.755439328	-0.187065838	-0.084964947	-1.757740177	0.1493463	-0.84752396	-0.12686002	0.107516907	0	0.076923077	ETwaun55	dougmcd3
650	Chicago Bulls	E'Twaun_Moore	Derrick_Rose	Derrick_Rose.E'Twaun_Moore	1	1	0	0.558119468	0	0.176470588	0	0.098491671	0	-0.207442143	-0.111167427	0.023060809	-0.93090683	-1.22544111	1.1407715	-0.24762523	-1.144482953	0.283402855	-0.084964947	0.404290444	-0.034350516	-0.84752396	1.611196709	-1.365527815	0	0.076923077	ETwaun55	drose
651	Chicago Bulls	E'Twaun_Moore	Pau_Gasol	E'Twaun_Moore.Pau_Gasol	1	1	0	0.558119468	0	0.294117647	0	0.164152785	0	-0.207442143	1.861481834	-0.386149781	-0.93090683	1.425367409	-1.326884257	-0.24762523	0.259807429	-0.064334874	-0.084964947	1.426684326	-0.121218158	-0.84752396	0.811062488	-0.687394891	0	0.076923077	ETwaun55	paugasol
652	Chicago Bulls	E'Twaun_Moore	Nikola_Mirotic	E'Twaun_Moore.Nikola_Mirotic	1	1	0	0.558119468	0	0	0	0	0	-0.207442143	-0.674407257	0.139900486	-0.93090683	0.836298849	-0.778516311	-0.24762523	-0.857331138	0.212296821	-0.084964947	-1.757740177	0.1493463	-0.84752396	0.568200933	-0.481563905	0	0.076923077	ETwaun55	threekola
653	Los Angeles Clippers	Ekpe_Udoh	Austin_Rivers	Austin_Rivers.Ekpe_Udoh	0	1	0	-0.067070385	0	0	0	0	0	0.218262381	-1.026104684	-0.223960052	0.836298849	-0.93090683	-0.778516311	0.54499245	0.299143294	0.163030836	0.184291725	-0.432097171	-0.079631933	-0.876577821	-0.070414364	0.06172367	0	0.076923077	EkpeUdoh	AustinRivers25
654	Los Angeles Clippers	Ekpe_Udoh	Chris_Paul	Chris_Paul.Ekpe_Udoh	1	1	0	-0.067070385	0	0.470588235	0	-0.031562534	0	0.218262381	0.705530325	0.153990729	0.836298849	-2.10904395	-1.763791029	0.54499245	0.981620552	0.534975789	0.184291725	1.02067934	0.188102756	-0.876577821	1.662139104	-1.456994273	0	0.076923077	EkpeUdoh	CP3
655	Los Angeles Clippers	Ekpe_Udoh	Jamal_Crawford	Ekpe_Udoh.Jamal_Crawford	1	1	0	-0.067070385	0	0	0	0	0	0.218262381	1.932214279	0.421729689	0.836298849	-0.63637255	-0.532197632	0.54499245	-0.609515189	-0.332181176	0.184291725	1.50993473	0.278268476	-0.876577821	0.590372186	-0.517507164	0	0.076923077	EkpeUdoh	JCrossover
656	Los Angeles Clippers	Ekpe_Udoh	J.J._Redick	Ekpe_Udoh.J.J._Redick	1	1	0	-0.067070385	0	0	0	0	0	0.218262381	0.912488216	0.199161851	0.836298849	-0.93090683	-0.778516311	0.54499245	-0.401035104	-0.218561104	0.184291725	0.893545835	0.164673103	-0.876577821	0.771422991	-0.676212285	0	0.153846154	EkpeUdoh	JJRedick
657	Los Angeles Clippers	Ekpe_Udoh	Jordan_Hamilton	Ekpe_Udoh.Jordan_Hamilton	0	1	0	-0.067070385	0	0	0	0	0	0.218262381	-0.590576212	-0.12890057	0.836298849	-0.04730399	-0.039560273	0.54499245	-0.334164133	-0.18211693	0.184291725	-0.084964947	-0.015658337	-0.876577821	-2.360334183	2.069016594	0	0.076923077	EkpeUdoh	J_Goin_HAM
658	Los Angeles Clippers	Ekpe_Udoh	Matt_Barnes	Ekpe_Udoh.Matt_Barnes	0	1	0	-0.067070385	0	0	0	0	0	0.218262381	1.939418508	0.423302101	0.836298849	-0.04730399	-0.039560273	0.54499245	0.535158484	0.291657333	0.184291725	1.240678059	0.228646699	-0.876577821	0.201518873	-0.176646974	0	0.076923077	EkpeUdoh	Matt_Barnes22
659	Los Angeles Clippers	Ekpe_Udoh	C.J._Wilcox	C.J._Wilcox.Ekpe_Udoh	1	1	0	-0.067070385	0	0	0	0	0	0.218262381	-0.646245264	-0.14105103	0.836298849	-0.63637255	-0.532197632	0.54499245	0.881314096	0.480309528	0.184291725	-1.757740177	-0.323936969	-0.876577821	-0.718132526	0.629499044	0	0.076923077	EkpeUdoh	UCjwilcox23W
660	Los Angeles Clippers	Ekpe_Udoh	Blake_Griffin	Blake_Griffin.Ekpe_Udoh	1	1	0	-0.067070385	0	0.294117647	0	-0.019726584	0	0.218262381	-0.217921023	-0.047563961	0.836298849	0.836298849	0.699395766	0.54499245	1.125196459	0.613223575	0.184291725	0.184291725	0.03396344	-0.876577821	1.557699221	-1.365444589	0	0.076923077	EkpeUdoh	blakegriffin32
661	Los Angeles Clippers	Ekpe_Udoh	Dahntay_Jones	Dahntay_Jones.Ekpe_Udoh	1	1	0	-0.067070385	0	0	0	0	0	0.218262381	1.747524008	0.381418751	0.836298849	-0.34183827	-0.285878952	0.54499245	0.824277092	0.449224792	0.184291725	1.135685584	0.209297455	-0.876577821	-1.58295526	1.387583473	0	0.076923077	EkpeUdoh	dahntay1
662	Los Angeles Clippers	Ekpe_Udoh	DeAndre_Jordan	DeAndre_Jordan.Ekpe_Udoh	1	1	0	-0.067070385	0	0	0	0	0	0.218262381	-0.062047674	-0.013542673	0.836298849	1.130833129	0.945714445	0.54499245	1.018989624	0.555341651	0.184291725	0.590296711	0.108786799	-0.876577821	1.200041038	-1.051929358	0	0.076923077	EkpeUdoh	deandrejordan6
663	Los Angeles Clippers	Ekpe_Udoh	Glen_Davis	Ekpe_Udoh.Glen_Davis	1	1	0	-0.067070385	0	0	0	0	0	0.218262381	0.548347116	0.119683547	0.836298849	0.541764569	0.453077086	0.54499245	0.360113884	0.196259348	0.184291725	0.751422668	0.13848098	-0.876577821	-0.876577821	0.768388676	0	0.076923077	EkpeUdoh	iambigbaby11
664	Los Angeles Clippers	Ekpe_Udoh	Spencer_Hawes	Ekpe_Udoh.Spencer_Hawes	1	1	0	-0.067070385	0	0	0	0	0	0.218262381	-0.007033553	-0.00153516	0.836298849	1.719901689	1.438351804	0.54499245	-0.155185948	-0.08457517	0.184291725	0.751422668	0.13848098	-0.876577821	0.568200933	-0.498072336	0	0.076923077	EkpeUdoh	spencerhawes00
665	Oklahoma City Thunder	Enes_Kanter	Kevin_Durant	Enes_Kanter.Kevin_Durant	1	1	0	0.783908094	0	0.352941176	0	0.276673445	0	-0.978294791	-0.107892778	0.105550942	1.130833129	0.541764569	0.612645323	-0.365632825	1.115362493	-0.40781314	-0.084964947	0.751422668	-0.063844587	0.626479616	1.616962683	1.01299416	0	0.076923077	Enes_Kanter	KDTrey5
666	Oklahoma City Thunder	Enes_Kanter	Kyle_Singler	Enes_Kanter.Kyle_Singler	0	1	0	0.783908094	0	0	0	0	0	-0.978294791	-0.010963132	0.010725175	1.130833129	0.24723029	0.279576202	-0.365632825	0.428951648	-0.156838803	-0.084964947	-0.432097171	0.036713113	0.626479616	-0.732904197	-0.45914954	0	0.076923077	Enes_Kanter	KyleSingler
667	Oklahoma City Thunder	Enes_Kanter	Anthony_Morrow	Anthony_Morrow.Enes_Kanter	0	1	0	0.783908094	0	0	0	0	0	-0.978294791	0.611220401	-0.597953734	1.130833129	-0.63637255	-0.719631162	-0.365632825	0.78100764	-0.28556203	-0.084964947	0.590296711	-0.050154529	0.626479616	0.152580776	0.095588746	0	0.076923077	Enes_Kanter	MrAnthonyMorrow
668	Oklahoma City Thunder	Enes_Kanter	Perry_Jones	Enes_Kanter.Perry_Jones	0	1	0	0.783908094	0	0	0	0	0	-0.978294791	-0.821766513	0.803929899	1.130833129	1.130833129	1.278783566	-0.365632825	0.100497175	-0.036745066	-0.084964947	-0.432097171	0.036713113	0.626479616	-0.703854532	-0.440950517	0	0.076923077	Enes_Kanter	Perry_Jones1
669	Oklahoma City Thunder	Enes_Kanter	Steven_Adams	Enes_Kanter.Steven_Adams	1	1	0	0.783908094	0	0	0	0	0	-0.978294791	-1.262534425	1.235130852	1.130833129	1.425367409	1.611852688	-0.365632825	-1.659782785	0.606871069	-0.084964947	-0.921352562	0.078282671	0.626479616	-0.161131515	-0.10094561	0	0.076923077	Enes_Kanter	RealStevenAdams
670	Oklahoma City Thunder	Enes_Kanter	Dion_Waiters	Dion_Waiters.Enes_Kanter	0	1	0	0.783908094	0	0	0	0	0	-0.978294791	-0.872196127	0.853264928	1.130833129	-0.93090683	-1.052700284	-0.365632825	0.415184095	-0.151804934	-0.084964947	-0.432097171	0.036713113	0.626479616	0.348695232	0.218450455	0	0.076923077	Enes_Kanter	dionwaiters3
671	Oklahoma City Thunder	Enes_Kanter	Mitch_McGary	Enes_Kanter.Mitch_McGary	1	1	0	0.783908094	0	0	0	0	0	-0.978294791	-0.989428603	0.967952849	1.130833129	0.836298849	0.945714445	-0.365632825	0.06116131	-0.022362583	-0.084964947	-1.757740177	0.1493463	0.626479616	-0.527089075	-0.330210561	0	0.076923077	Enes_Kanter	mitchmcgary
672	Oklahoma City Thunder	Enes_Kanter	Nick_Collison	Enes_Kanter.Nick_Collison	0	1	0	0.783908094	0	0	0	0	0	-0.978294791	1.78812967	-1.749317942	1.130833129	0.836298849	0.945714445	-0.365632825	1.068159455	-0.390554159	-0.084964947	1.135685584	-0.096493465	0.626479616	-0.139941717	-0.087670633	0	0.076923077	Enes_Kanter	nickcollison4
673	Oklahoma City Thunder	Enes_Kanter	Russell_Westbrook	Enes_Kanter.Russell_Westbrook	1	1	0	0.783908094	0	0.235294118	0	0.184448963	0	-0.978294791	-0.136709698	0.133742385	1.130833129	-1.22544111	-1.385769405	-0.365632825	1.115362493	-0.40781314	-0.084964947	0.590296711	-0.050154529	0.626479616	1.461292248	0.915469806	0	0.076923077	Enes_Kanter	russwest44
674	Oklahoma City Thunder	Enes_Kanter	Steve_Novak	Enes_Kanter.Steve_Novak	0	1	0	0.783908094	0	0	0	0	0	-0.978294791	1.159396839	-1.134231889	1.130833129	0.836298849	0.945714445	-0.365632825	0.248006669	-0.090679379	-0.084964947	0.893545835	-0.075920074	0.626479616	0.213462839	0.133730117	0	0.153846154	Enes_Kanter	stevenovak16
675	Orlando Magic	Evan_Fournier	Ben_Gordon	Ben_Gordon.Evan_Fournier	0	1	0	0.478350839	0	0	0	0	0	-1.084393457	1.20524194	-1.306956474	-0.04730399	-1.22544111	0.057968255	-1.034342531	0.257840635	-0.266695535	-0.432097171	1.135685584	-0.490726528	-0.47924832	0.432889881	-0.207461748	0	0.076923077	EvanFourmizz	BenGordon8
676	Orlando Magic	Evan_Fournier	Channing_Frye	Channing_Frye.Evan_Fournier	1	1	0	0.478350839	0	0	0	0	0	-1.084393457	1.17707995	-1.276417796	-0.04730399	1.130833129	-0.05349292	-1.034342531	-0.255492403	0.264266659	-0.432097171	0.893545835	-0.386098627	-0.47924832	0.963413219	-0.461714166	0	0.076923077	EvanFourmizz	Channing_Frye
677	Orlando Magic	Evan_Fournier	Aaron_Gordon	Aaron_Gordon.Evan_Fournier	0	1	0	0.478350839	0	0	0	0	0	-1.084393457	-1.773379853	1.92304151	-0.04730399	0.541764569	-0.025627626	-1.034342531	-3.20568228	3.315773523	-0.432097171	-1.757740177	0.759514557	-0.47924832	0.334411119	-0.160265967	0	0.076923077	EvanFourmizz	IAmAaronGordon
678	Orlando Magic	Evan_Fournier	Kyle_O'Quinn	Evan_Fournier.Kyle_O'Quinn	1	1	0	0.478350839	0	0	0	0	0	-1.084393457	-0.463519784	0.502637821	-0.04730399	0.836298849	-0.039560273	-1.034342531	-1.742388101	1.802226119	-0.432097171	-0.432097171	0.186707965	-0.47924832	-0.876577821	0.420098448	0	0.076923077	EvanFourmizz	Kyle_OQuinn
679	Orlando Magic	Evan_Fournier	Nikola_Vucevic	Evan_Fournier.Nikola_Vucevic	0	1	0	0.478350839	0	0	0	0	0	-1.084393457	-0.602364952	0.653200613	-0.04730399	1.425367409	-0.067425566	-1.034342531	-2.426832153	2.510175711	-0.432097171	-0.084964947	0.036713113	-0.47924832	0.028353406	-0.013588322	0	0.076923077	EvanFourmizz	NikolaVucevic
680	Orlando Magic	Evan_Fournier	Victor_Oladipo	Evan_Fournier.Victor_Oladipo	1	1	0	0.478350839	0	0	0	0	0	-1.084393457	-0.967815911	1.049493242	-0.04730399	-0.93090683	0.044035608	-1.034342531	0.737738189	-0.763073985	-0.432097171	-0.921352562	0.398113835	-0.47924832	0.51592445	-0.247255926	0	0.076923077	EvanFourmizz	VicOladipo
681	Orlando Magic	Evan_Fournier	Elfrid_Payton	Elfrid_Payton.Evan_Fournier	0	1	0	0.478350839	0	0	0	0	0	-1.084393457	-1.399414804	1.517516257	-0.04730399	-0.93090683	0.044035608	-1.034342531	-0.184687846	0.191030494	-0.432097171	-1.757740177	0.759514557	-0.47924832	-0.084691116	0.040588075	0	0.076923077	EvanFourmizz	elfrid
682	Orlando Magic	Evan_Fournier	Maurice_Harkless	Evan_Fournier.Maurice_Harkless	1	1	0	0.478350839	0	0	0	0	0	-1.084393457	-1.211449883	1.313688327	-0.04730399	0.541764569	-0.025627626	-1.034342531	0.910815995	-0.942095721	-0.432097171	-0.432097171	0.186707965	-0.47924832	-0.281307409	0.134816103	0	0.076923077	EvanFourmizz	moe_harkless
683	Orlando Magic	Evan_Fournier	Andrew_Nicholson	Andrew_Nicholson.Evan_Fournier	0	1	0	0.478350839	0	0	0	0	0	-1.084393457	-0.392787342	0.425936023	-0.04730399	0.541764569	-0.025627626	-1.034342531	-0.780626201	0.807434881	-0.432097171	-0.432097171	0.186707965	-0.47924832	-0.445636693	0.213570636	0	0.076923077	EvanFourmizz	nicholaf44
684	Orlando Magic	Evan_Fournier	Tobias_Harris	Evan_Fournier.Tobias_Harris	1	1	0	0.478350839	0	0	0	0	0	-1.084393457	-1.014970874	1.100627775	-0.04730399	0.541764569	-0.025627626	-1.034342531	1.196001016	-1.237074718	-0.432097171	-0.084964947	0.036713113	-0.47924832	-0.090625983	0.04343235	0	0.076923077	EvanFourmizz	tobias31
685	Philadelphia 76ers	Glenn_Robinson	Henry_Sims	Glenn_Robinson.Henry_Sims	0	1	0	-0.470788985	0	0	0	0	0	-1.369942951	-0.464174714	0.635892878	-0.04730399	0.836298849	-0.039560273	-0.403001897	0.6177638	-0.248959984	-1.757740177	-0.432097171	0.759514557	-1.361687785	-0.876577821	1.193625311	0	0.076923077	GRIII	H_Sims14
686	Philadelphia 76ers	Glenn_Robinson	Robert_Covington	Glenn_Robinson.Robert_Covington	0	1	0	-0.470788985	0	0	0	0	0	-1.369942951	-0.635766384	0.870963676	-0.04730399	0.541764569	-0.025627626	-0.403001897	-0.09618215	0.038761589	-1.757740177	-0.921352562	1.619498414	-1.361687785	-0.803759314	1.09446924	0	0.076923077	GRIII	Holla_At_Rob33
687	Philadelphia 76ers	Glenn_Robinson	Jerami_Grant	Glenn_Robinson.Jerami_Grant	0	1	0	-0.470788985	0	0	0	0	0	-1.369942951	-1.411203543	1.933268347	-0.04730399	0.24723029	-0.011694979	-0.403001897	-0.257459197	0.103756545	-1.757740177	-1.757740177	3.089650528	-1.361687785	-0.9043177	1.231398366	0	0.076923077	GRIII	JeramiGrant
688	Philadelphia 76ers	Glenn_Robinson	Joel_Embiid	Glenn_Robinson.Joel_Embiid	1	1	0	-0.470788985	0	0	0	0	0	-1.369942951	-1.413823265	1.936857216	-0.04730399	1.425367409	-0.067425566	-0.403001897	-0.72555599	0.292400441	-1.757740177	-1.757740177	3.089650528	-1.361687785	0.41956149	-0.571311756	0	0.076923077	GRIII	JoelEmbiid
689	Philadelphia 76ers	Glenn_Robinson	Nerlens_Noel	Glenn_Robinson.Nerlens_Noel	0	1	0	-0.470788985	0	0	0	0	0	-1.369942951	-1.430196516	1.959287636	-0.04730399	1.130833129	-0.05349292	-0.403001897	-0.094215357	0.037968968	-1.757740177	-1.757740177	3.089650528	-1.361687785	0.181639724	-0.247336594	0	0.076923077	GRIII	NerlensNoel3
690	Philadelphia 76ers	Glenn_Robinson	Isaiah_Canaan	Glenn_Robinson.Isaiah_Canaan	1	1	0	-0.470788985	0	0	0	0	0	-1.369942951	-0.73924533	1.01272393	-0.04730399	-2.10904395	0.099766195	-0.403001897	0.421084475	-0.169697842	-1.757740177	-0.921352562	1.619498414	-1.361687785	-0.970097825	1.320970359	0	0.076923077	GRIII	SiP03
691	Philadelphia 76ers	Glenn_Robinson	Tony_Wroten	Glenn_Robinson.Tony_Wroten	0	1	0	-0.470788985	0	0	0	0	0	-1.369942951	-1.193111843	1.634495158	-0.04730399	-0.34183827	0.016170314	-0.403001897	-0.448238142	0.180640822	-1.757740177	-0.432097171	0.759514557	-1.361687785	-0.646977306	0.880981095	0	0.076923077	GRIII	TWroten_LOE
692	Philadelphia 76ers	Glenn_Robinson	Thomas_Robinson	Glenn_Robinson.Thomas_Robinson	0	1	0	-0.470788985	0	0	0	0	0	-1.369942951	-0.696674876	0.954404836	-0.04730399	0.836298849	-0.039560273	-0.403001897	0.908849201	-0.366267952	-1.757740177	-0.432097171	0.759514557	-1.361687785	0.267126248	-0.363742549	0	0.076923077	GRIII	Trobinson0
693	Philadelphia 76ers	Glenn_Robinson	Furkan_Aldemir	Furkan_Aldemir.Glenn_Robinson	0	1	0	-0.470788985	0	0	0	0	0	-1.369942951	-0.791639732	1.084501271	-0.04730399	0.836298849	-0.039560273	-0.403001897	-2.908696499	1.172210208	-1.757740177	-1.757740177	3.089650528	-1.361687785	0.089378226	-0.121705238	0	0.076923077	GRIII	furkanaldemir19
694	Philadelphia 76ers	Glenn_Robinson	Hollis_Thompson	Glenn_Robinson.Hollis_Thompson	0	1	0	-0.470788985	0	0	0	0	0	-1.369942951	-0.707808688	0.969657523	-0.04730399	0.24723029	-0.011694979	-0.403001897	-0.25352561	0.102171302	-1.757740177	-0.921352562	1.619498414	-1.361687785	-0.970460266	1.32146389	0	0.076923077	GRIII	htdahot_twitta
695	Philadelphia 76ers	Glenn_Robinson	Jason_Richardson	Glenn_Robinson.Jason_Richardson	0	1	0	-0.470788985	0	0	0	0	0	-1.369942951	1.731805687	-2.372474993	-0.04730399	-0.34183827	0.016170314	-0.403001897	1.351377683	-0.54460777	-1.757740177	1.337261773	-2.350558746	-1.361687785	0.747925421	-1.01844091	0	0.076923077	GRIII	jrich23
696	Philadelphia 76ers	Glenn_Robinson	Luc_Mbah a Moute	Glenn_Robinson.Luc_Mbah a Moute	0	1	0	-0.470788985	0	0	0	0	0	-1.369942951	0.383959677	-0.526002854	-0.04730399	0.24723029	-0.011694979	-0.403001897	0.607929834	-0.244996876	-1.757740177	0.590296711	-1.037588245	-1.361687785	0.41115038	-0.55985845	0	0.076923077	GRIII	mbahamoute
697	Washington Wizards	Garrett_Temple	DeJuan_Blair	DeJuan_Blair.Garrett_Temple	1	1	0	-0.34556015	0	0	0	0	0	0.465171002	-0.242153434	-0.112642756	-0.34183827	-0.04730399	0.016170314	1.066192662	1.079960214	1.151445655	0.184291725	0.404290444	0.074507383	-0.819460987	-0.233855195	0.191635209	0	0.230769231	GTemp14	DeJuan45
698	Washington Wizards	Garrett_Temple	Drew_Gooden	Drew_Gooden.Garrett_Temple	1	1	0	-0.34556015	0	0	0	0	0	0.465171002	1.57003797	0.730336136	-0.34183827	0.836298849	-0.285878952	1.066192662	1.048491522	1.117893967	0.184291725	1.337261773	0.246446279	-0.819460987	-0.876577821	0.718321326	0	0.230769231	GTemp14	DrewGooden
699	Washington Wizards	Garrett_Temple	Kris_Humphries	Garrett_Temple.Kris_Humphries	0	1	0	-0.34556015	0	0	0	0	0	0.465171002	0.763819098	0.355306495	-0.34183827	0.541764569	-0.185195863	1.066192662	0.895081649	0.954329485	0.184291725	1.135685584	0.209297455	-0.819460987	0.385894356	-0.31622537	0	0.076923077	GTemp14	KrisHumphries
700	Washington Wizards	Garrett_Temple	Marcin_Gortat	Garrett_Temple.Marcin_Gortat	1	1	0	-0.34556015	0	0	0	0	0	0.465171002	0.99631926	0.463458829	-0.34183827	1.130833129	-0.386562041	1.066192662	0.670867218	0.715273705	0.184291725	0.751422668	0.13848098	-0.819460987	1.124413563	-0.921413049	0	0.153846154	GTemp14	MGortat
701	Washington Wizards	Garrett_Temple	Martell_Webster	Garrett_Temple.Martell_Webster	1	1	0	-0.34556015	0	0	0	0	0	0.465171002	0.327635696	0.152406625	-0.34183827	-0.04730399	0.016170314	1.066192662	0.672834011	0.717370685	0.184291725	1.02067934	0.188102756	-0.819460987	0.580010842	-0.475296257	0	0.230769231	GTemp14	MartellWebster
702	Washington Wizards	Garrett_Temple	Nene_Hilario	Garrett_Temple.Nene_Hilario	0	1	0	-0.34556015	0	0	0	0	0	0.465171002	1.338192737	0.622488457	-0.34183827	1.130833129	-0.386562041	1.066192662	-2.826091183	-3.01315768	0.184291725	1.337261773	0.246446279	-0.819460987	1.305136521	-1.069508462	0	0.230769231	GTemp14	NeneHilario42
703	Washington Wizards	Garrett_Temple	Rasual_Butler	Garrett_Temple.Rasual_Butler	1	1	0	-0.34556015	0	0	0	0	0	0.465171002	2.130003148	0.990815699	-0.34183827	-0.04730399	0.016170314	1.066192662	1.182233463	1.260488643	0.184291725	1.240678059	0.228646699	-0.819460987	-0.876577821	0.718321326	0	0.076923077	GTemp14	RasualButler45
704	Washington Wizards	Garrett_Temple	Bradley_Beal	Bradley_Beal.Garrett_Temple	1	1	0	-0.34556015	0	0	0	0	0	0.465171002	-1.242886525	-0.57815477	-0.34183827	-0.63637255	0.217536492	1.066192662	0.316844433	0.337817209	0.184291725	-0.432097171	-0.079631933	-0.819460987	0.433854028	-0.35552645	0	0.230769231	GTemp14	RealDealBeal23
705	Washington Wizards	Garrett_Temple	John_Wall	Garrett_Temple.John_Wall	0	1	0	-0.34556015	0	0.117647059	0	-0.040654135	0	0.465171002	-0.57092831	-0.265579294	-0.34183827	-0.93090683	0.318219581	1.066192662	-2.761187006	-2.943957323	0.184291725	0.184291725	0.03396344	-0.819460987	1.408751951	-1.154417264	0	0.230769231	GTemp14	john_wall
706	Washington Wizards	Garrett_Temple	Kevin_Seraphin	Garrett_Temple.Kevin_Seraphin	1	1	0	-0.34556015	0	0	0	0	0	0.465171002	-0.392132412	-0.182408627	-0.34183827	0.836298849	-0.285878952	1.066192662	0.267674602	0.285392696	0.184291725	0.184291725	0.03396344	-0.819460987	0.314956877	-0.258094873	0	0.230769231	GTemp14	kevin_seraphin
707	Washington Wizards	Garrett_Temple	Paul_Pierce	Garrett_Temple.Paul_Pierce	1	1	0	-0.34556015	0	0.588235294	0	-0.203270676	0	0.465171002	2.514447079	1.169647868	-0.34183827	-0.04730399	0.016170314	1.066192662	1.176333084	1.254197701	0.184291725	1.66096312	0.306101758	-0.819460987	0.568200933	-0.465618498	0	0.076923077	GTemp14	paulpierce34
708	Portland Trail Blazers	Alonzo_Gee	C.J._McCollum	Alonzo_Gee.C.J._McCollum	0	1	0	-0.470788985	0	0	0	0	0	0.21236801	-0.818491863	-0.173821488	-0.34183827	-0.93090683	0.318219581	-0.088314977	0.69643553	-0.061505688	0.404290444	-0.921352562	-0.372494036	-0.876577821	-0.076787865	0.06731054	0	0.076923077	GeeAlonzo	CJMcCollum
709	Portland Trail Blazers	Alonzo_Gee	Chris_Kaman	Alonzo_Gee.Chris_Kaman	0	1	0	-0.470788985	0	0.058823529	0	-0.02769347	0	0.21236801	1.428573082	0.303383223	-0.34183827	1.425367409	-0.48724513	-0.088314977	-0.056846285	0.005020378	0.404290444	1.240678059	0.501594283	-0.876577821	0.485953314	-0.425975897	0	0.076923077	GeeAlonzo	ChrisKaman
710	Portland Trail Blazers	Alonzo_Gee	Dorell_Wright	Alonzo_Gee.Dorell_Wright	0	1	0	-0.470788985	0	0	0	0	0	0.21236801	0.567995019	0.120623972	-0.34183827	-0.04730399	0.016170314	-0.088314977	0.157534179	-0.013912627	0.404290444	1.135685584	0.459146829	-0.876577821	0.139632511	-0.122398762	0	0.076923077	GeeAlonzo	DWRIGHTWAY1
711	Portland Trail Blazers	Alonzo_Gee	Damian_Lillard	Alonzo_Gee.Damian_Lillard	1	1	0	-0.470788985	0	0.117647059	0	-0.055386939	0	0.21236801	-0.536217019	-0.113875341	-0.34183827	-1.22544111	0.41890267	-0.088314977	-0.237791264	0.02100053	0.404290444	-0.432097171	-0.174692757	-0.876577821	0.188013728	-0.164808664	0	0.076923077	GeeAlonzo	Dame_Lillard
712	Portland Trail Blazers	Alonzo_Gee	Meyers_Leonard	Alonzo_Gee.Meyers_Leonard	0	1	0	-0.470788985	0	0	0	0	0	0.21236801	-0.9239356	-0.196214365	-0.34183827	1.719901689	-0.587928219	-0.088314977	0.826243885	-0.07296971	0.404290444	-0.432097171	-0.174692757	-0.876577821	-0.112562061	0.098669406	0	0.076923077	GeeAlonzo	MeyersLeonard11
713	Portland Trail Blazers	Alonzo_Gee	Steve_Blake	Alonzo_Gee.Steve_Blake	0	1	0	-0.470788985	0	0	0	0	0	0.21236801	1.947277668	0.413539483	-0.34183827	-1.22544111	0.41890267	-0.088314977	0.255873842	-0.022597492	0.404290444	1.240678059	0.501594283	-0.876577821	-0.202794728	0.177765361	0	0.076923077	GeeAlonzo	SteveBlake5
714	Portland Trail Blazers	Alonzo_Gee	LaMarcus_Aldridge	Alonzo_Gee.LaMarcus_Aldridge	0	1	0	-0.470788985	0	0.235294118	0	-0.110773879	0	0.21236801	0.657065502	0.139539693	-0.34183827	1.130833129	-0.386562041	-0.088314977	-0.165019914	0.01457373	0.404290444	0.893545835	0.361252042	-0.876577821	1.476165426	-1.293973872	0	0.076923077	GeeAlonzo	aldridge_12
715	Portland Trail Blazers	Alonzo_Gee	Allen_Crabbe	Allen_Crabbe.Alonzo_Gee	0	1	0	-0.470788985	0	0	0	0	0	0.21236801	-0.95144266	-0.202055984	-0.34183827	-0.34183827	0.116853403	-0.088314977	-0.595747636	0.052613439	0.404290444	-0.921352562	-0.372494036	-0.876577821	-0.9258557	0.811584572	0	0.076923077	GeeAlonzo	allencrabbe
716	Portland Trail Blazers	Alonzo_Gee	Nicolas_Batum	Alonzo_Gee.Nicolas_Batum	0	1	0	-0.470788985	0	0	0	0	0	0.21236801	-0.15766746	-0.033483525	-0.34183827	0.24723029	-0.084512775	-0.088314977	0.255873842	-0.022597492	0.404290444	0.590296711	0.238651319	-0.876577821	1.223099398	-1.072141805	0	0.076923077	GeeAlonzo	nicolas88batum
717	Portland Trail Blazers	Alonzo_Gee	Tim_Frazier	Alonzo_Gee.Tim_Frazier	0	1	0	-0.470788985	0	0	0	0	0	0.21236801	-0.607604393	-0.129035736	-0.34183827	-1.81450967	0.620268847	-0.088314977	0.686601564	-0.060637201	0.404290444	-1.757740177	-0.710637557	-0.876577821	-3.121253676	2.736021746	0	0.076923077	GeeAlonzo	psufraz23
718	Portland Trail Blazers	Alonzo_Gee	Robin_Lopez	Alonzo_Gee.Robin_Lopez	0	1	0	-0.470788985	0	0	0	0	0	0.21236801	0.01064956	0.002261626	-0.34183827	1.425367409	-0.48724513	-0.088314977	1.015056037	-0.089644651	0.404290444	0.590296711	0.238651319	-0.876577821	0.686338216	-0.601628857	0	0.076923077	GeeAlonzo	rolopez42
719	Portland Trail Blazers	Alonzo_Gee	Wesley_Matthews	Alonzo_Gee.Wesley_Matthews	0	1	0	-0.470788985	0	0	0	0	0	0.21236801	0.361037128	0.076672736	-0.34183827	-0.63637255	0.217536492	-0.088314977	-0.182721053	0.016137006	0.404290444	0.404290444	0.163450763	-0.876577821	0.824521224	-0.722757018	0	0.076923077	GeeAlonzo	wessywes2
720	Indiana Pacers	George_Hill	David_West	David_West.George_Hill	1	1	0	0.35370585	0	0.117647059	0	0.041612453	0	0.467790724	1.826115613	0.854239945	-1.22544111	0.541764569	-0.663900575	0.743638568	0.049360551	0.036706409	0.590296711	1.240678059	0.732368178	0.905953041	1.239325579	1.122770777	0	0.307692308	George_Hill3	D_West30
721	Indiana Pacers	George_Hill	Roy_Hibbert	George_Hill.Roy_Hibbert	1	1	0	0.35370585	0	0.117647059	0	0.041612453	0	0.467790724	0.323051185	0.151120348	-1.22544111	2.014435969	-2.46857265	0.743638568	1.015056037	0.754834818	0.590296711	0.590296711	0.348450207	0.905953041	1.41723545	1.283948766	0	0.307692308	George_Hill3	Hoya2aPacer
722	Indiana Pacers	George_Hill	Luis_Scola	George_Hill.Luis_Scola	1	1	0	0.35370585	0	0	0	0	0	0.467790724	1.905362146	0.891310738	-1.22544111	0.541764569	-0.663900575	0.743638568	0.517457344	0.384801239	0.590296711	0.751422668	0.44356233	0.905953041	0.497603659	0.450805548	0	0.153846154	George_Hill3	LScola4
723	Indiana Pacers	George_Hill	Paul_George	George_Hill.Paul_George	0	1	0	0.35370585	0	0.117647059	0	0.041612453	0	0.467790724	-0.487752196	-0.228165953	-1.22544111	0.541764569	-0.663900575	0.743638568	-2.723817934	-2.025536069	0.590296711	0.184291725	0.108786799	0.905953041	1.472628326	1.33413211	0	0.307692308	George_Hill3	Paul_George24
724	Indiana Pacers	George_Hill	C.J._Watson	C.J._Watson.George_Hill	0	1	0	0.35370585	0	0	0	0	0	0.467790724	0.957023457	0.447686696	-1.22544111	-1.51997539	1.86264033	0.743638568	1.076026628	0.800174901	0.590296711	0.751422668	0.44356233	0.905953041	-0.202794728	-0.1837225	0	0.153846154	George_Hill3	Quietstorm_32
725	Indiana Pacers	George_Hill	Donald_Sloan	Donald_Sloan.George_Hill	1	1	0	0.35370585	0	0	0	0	0	0.467790724	0.061079173	0.02857227	-1.22544111	-1.22544111	1.501705915	0.743638568	-0.672452573	-0.500061668	0.590296711	-0.084964947	-0.050154529	0.905953041	-0.84752396	-0.767816909	0	0.153846154	George_Hill3	dsloan15
726	Indiana Pacers	George_Hill	Ian_Mahinmi	George_Hill.Ian_Mahinmi	1	1	0	0.35370585	0	0	0	0	0	0.467790724	0.346628667	0.162149675	-1.22544111	1.130833129	-1.385769405	0.743638568	-0.6645854	-0.494211335	0.590296711	0.590296711	0.348450207	0.905953041	0.336048923	0.304444544	0	0.307692308	George_Hill3	ianmahinmi
727	Indiana Pacers	George_Hill	C.J._Miles	C.J._Miles.George_Hill	0	1	0	0.35370585	0	0	0	0	0	0.467790724	0.239220141	0.111904963	-1.22544111	-0.34183827	0.41890267	0.743638568	-1.193652784	-0.887646248	0.590296711	1.02067934	0.602503657	0.905953041	0.377142315	0.341673228	0	0.076923077	George_Hill3	masfresco
728	Charlotte Hornets	Gerald_Henderson	Cody_Zeller	Cody_Zeller.Gerald_Henderson	0	1	0	-2.03373761	0	0	0	0	0	0.085311584	-1.068675136	-0.091170369	-0.63637255	1.425367409	-0.907064693	1.087827387	-0.206322572	-0.224443345	0.404290444	-0.921352562	-0.372494036	0.669421461	0.34230664	0.229147411	0	0.153846154	GhJr09	CodyZeller
729	Charlotte Hornets	Gerald_Henderson	Jason_Maxiell	Gerald_Henderson.Jason_Maxiell	0	1	0	-2.03373761	0	0	0	0	0	0.085311584	1.234713793	0.10533539	-0.63637255	-0.04730399	0.030102961	1.087827387	0.131965867	0.143556085	0.404290444	1.02067934	0.412650904	0.669421461	-0.876577821	-0.586800006	0	0.076923077	GhJr09	JasonMaxiell
730	Charlotte Hornets	Gerald_Henderson	Kemba_Walker	Gerald_Henderson.Kemba_Walker	1	1	0	-2.03373761	0	0	0	0	0	0.085311584	-0.491681777	-0.041946151	-0.63637255	-1.81450967	1.154704146	1.087827387	-0.249592024	-0.271513039	0.404290444	-0.084964947	-0.034350516	0.669421461	0.170898045	0.114402819	0	0.307692308	GhJr09	KembaWalker
731	Charlotte Hornets	Gerald_Henderson	Michael_Kidd-Gilchrist	Gerald_Henderson.Michael_Kidd-Gilchrist	1	1	0	-2.03373761	0	0	0	0	0	0.085311584	-1.301830228	-0.111061199	-0.63637255	-0.04730399	0.030102961	1.087827387	0.098530382	0.107184048	0.404290444	-0.432097171	-0.174692757	0.669421461	0.522301246	0.349639663	0	0.230769231	GhJr09	MKG14
732	Charlotte Hornets	Gerald_Henderson	Troy_Daniels	Gerald_Henderson.Troy_Daniels	0	1	0	-2.03373761	0	0	0	0	0	0.085311584	-0.775266482	-0.066139212	-0.63637255	-0.93090683	0.592403554	1.087827387	-2.507470676	-2.727695275	0.404290444	-0.921352562	-0.372494036	0.669421461	-0.970460266	-0.649646929	0	0.076923077	GhJr09	MrSuPeRsTaR_30
733	Charlotte Hornets	Gerald_Henderson	Noah_Vonleh	Gerald_Henderson.Noah_Vonleh	0	1	0	-2.03373761	0	0	0	0	0	0.085311584	-1.758316462	-0.150004763	-0.63637255	0.836298849	-0.532197632	1.087827387	-1.592911814	-1.732813097	0.404290444	-1.757740177	-0.710637557	0.669421461	-0.042466447	-0.028427951	0	0.076923077	GhJr09	NoahVonleh
734	Charlotte Hornets	Gerald_Henderson	Lance_Stephenson	Gerald_Henderson.Lance_Stephenson	0	1	0	-2.03373761	0	0	0	0	0	0.085311584	-0.57027338	-0.048650925	-0.63637255	-0.63637255	0.404970023	1.087827387	-0.591814049	-0.643791531	0.404290444	0.184291725	0.074507383	0.669421461	1.002793999	0.671291824	0	0.076923077	GhJr09	StephensonLance
735	Charlotte Hornets	Gerald_Henderson	Bismack_Biyombo	Bismack_Biyombo.Gerald_Henderson	0	1	0	-2.03373761	0	0	0	0	0	0.085311584	-1.043787795	-0.08904719	-0.63637255	0.541764569	-0.344764101	1.087827387	-0.261392783	-0.284350228	0.404290444	-0.084964947	-0.034350516	0.669421461	0.309605229	0.207256385	0	0.307692308	GhJr09	bismackbiyombo0
736	Charlotte Hornets	Gerald_Henderson	Mo_Williams	Gerald_Henderson.Mo_Williams	0	1	0	-2.03373761	0	0.058823529	0	-0.119631624	0	0.085311584	1.274664526	0.10874365	-0.63637255	-1.81450967	1.154704146	1.087827387	0.975720172	1.061415126	0.404290444	1.240678059	0.501594283	0.669421461	0.328838377	0.220131467	0	0.076923077	GhJr09	mowilliams
737	Boston Celtics	Luigi_Datome	Jae_Crowder	Jae_Crowder.Luigi_Datome	1	1	0	1.342617311	0	0	0	0	0	0.093170745	-0.530322648	-0.049410556	0.24723029	-0.34183827	-0.084512775	0.238172703	0.468287513	0.111533303	-0.921352562	-0.432097171	0.398113835	-0.343644419	-0.876577821	0.301231076	0	0.076923077	GigiDatome	CJC9BOSS
738	Boston Celtics	Luigi_Datome	Chris_Babb	Chris_Babb.Luigi_Datome	0	1	0	1.342617311	0	0	0	0	0	0.093170745	-0.437322583	-0.040745671	0.24723029	-0.63637255	-0.15733057	0.238172703	-2.17114903	-0.517108433	-0.921352562	-0.921352562	0.848890543	-0.343644419	-0.970460266	0.333493254	0	0	GigiDatome	ChrisBabb52
739	Boston Celtics	Luigi_Datome	Jonas_Jerebko	Jonas_Jerebko.Luigi_Datome	1	1	0	1.342617311	0	0	0	0	0	0.093170745	0.270001853	0.025156274	0.24723029	0.836298849	0.206758407	0.238172703	-0.178787467	-0.042582294	-0.921352562	0.184291725	-0.169797653	-0.343644419	0.432889881	-0.148760191	0	0.230769231	GigiDatome	JonasJerebko
740	Boston Celtics	Luigi_Datome	Kelly_Olynyk	Kelly_Olynyk.Luigi_Datome	0	1	0	1.342617311	0	0	0	0	0	0.093170745	-0.718287568	-0.066923388	0.24723029	1.425367409	0.352393997	0.238172703	-0.292861475	-0.069751609	-0.921352562	-0.921352562	0.848890543	-0.343644419	-0.203285739	0.06985801	0	0.076923077	GigiDatome	KellyOlynyk
741	Boston Celtics	Luigi_Datome	Tyler_Zeller	Luigi_Datome.Tyler_Zeller	0	1	0	1.342617311	0	0	0	0	0	0.093170745	-0.418984543	-0.039037102	0.24723029	1.425367409	0.352393997	0.238172703	-1.004840632	-0.239325609	-0.921352562	-0.432097171	0.398113835	-0.343644419	-0.365661409	0.125657502	0	0.076923077	GigiDatome	ZellerTyler
742	Boston Celtics	Luigi_Datome	Brandon_Bass	Brandon_Bass.Luigi_Datome	1	1	0	1.342617311	0	0	0	0	0	0.093170745	0.709459906	0.066100908	0.24723029	0.24723029	0.061122816	0.238172703	-1.832860591	-0.436537361	-0.921352562	1.02067934	-0.940405524	-0.343644419	0.784333429	-0.269531805	0	0.076923077	GigiDatome	bestbetbass
743	Boston Celtics	Luigi_Datome	Phil_Pressey	Luigi_Datome.Phil_Pressey	0	1	0	1.342617311	0	0	0	0	0	0.093170745	-0.678336836	-0.063201148	0.24723029	-2.40357823	-0.594237342	0.238172703	0.220471564	0.052510308	-0.921352562	-0.921352562	0.848890543	-0.343644419	-0.970460266	0.333493254	0	0.076923077	GigiDatome	philpressey
744	Boston Celtics	Luigi_Datome	James_Young	James_Young.Luigi_Datome	0	1	0	1.342617311	0	0	0	0	0	0.093170745	-1.753077021	-0.163335491	0.24723029	-0.34183827	-0.084512775	0.238172703	-2.123945992	-0.505865957	-0.921352562	-1.757740177	1.619498414	-0.343644419	-0.37991413	0.13055537	0	0.076923077	GigiDatome	realjamesyoung
745	Boston Celtics	Luigi_Datome	Marcus_Smart	Luigi_Datome.Marcus_Smart	1	1	0	1.342617311	0	0	0	0	0	0.093170745	-1.407273964	-0.131116763	0.24723029	-0.93090683	-0.230148365	0.238172703	-0.991073079	-0.236046554	-0.921352562	-1.757740177	1.619498414	-0.343644419	0.173714792	-0.059696119	0	0.076923077	GigiDatome	smart_MS3
746	Boston Celtics	Luigi_Datome	Evan_Turner	Evan_Turner.Luigi_Datome	0	1	0	1.342617311	0	0	0	0	0	0.093170745	-0.126230818	-0.011761019	0.24723029	-0.04730399	-0.011694979	0.238172703	0.710203083	0.169150988	-0.921352562	0.184291725	-0.169797653	-0.343644419	0.172381496	-0.059237939	0	0.076923077	GigiDatome	thekidet
747	Phoenix Suns	Brandon_Knight	Archie_Goodwin	Archie_Goodwin.Brandon_Knight	1	1	0	-0.173456653	0	0	0	0	0	-0.866956686	-1.51468249	1.313164112	-1.22544111	-0.63637255	0.779837085	0.143766627	-0.251558817	-0.036165763	-0.084964947	-0.921352562	0.078282671	0.238828973	-0.716267627	-0.171065462	1	0.076923077	Goodknight11	A1Laflare10
748	Phoenix Suns	Brandon_Knight	Eric_Bledsoe	Brandon_Knight.Eric_Bledsoe	1	1	0	-0.173456653	0	0	0	0	0	-0.866956686	-0.393442272	0.341097408	-1.22544111	-1.81450967	2.223574745	0.143766627	0.647265699	0.093055206	-0.084964947	0.184291725	-0.015658337	0.238828973	1.305136521	0.311704414	1	0.076923077	Goodknight11	EBled2
749	Phoenix Suns	Brandon_Knight	Markieff_Morris	Brandon_Knight.Markieff_Morris	0	1	0	-0.173456653	0	0	0	0	0	-0.866956686	-0.329259128	0.285453402	-1.22544111	0.836298849	-1.02483499	0.143766627	0.238172703	0.034241286	-0.084964947	-0.084964947	0.007219042	0.238828973	0.096562817	0.023061998	0	0.076923077	Goodknight11	Keefmorris
750	Phoenix Suns	Brandon_Knight	Marcus_Morris	Brandon_Knight.Marcus_Morris	0	1	0	-0.173456653	0	0	0	0	0	-0.866956686	-0.329259128	0.285453402	-1.22544111	0.541764569	-0.663900575	0.143766627	0.367981057	0.052903395	-0.084964947	-0.084964947	0.007219042	0.238828973	0.083807009	0.020015542	0	0.076923077	Goodknight11	MookMorris2
751	Phoenix Suns	Brandon_Knight	Marcus_Thornton	Brandon_Knight.Marcus_Thornton	0	1	0	-0.173456653	0	0	0	0	0	-0.866956686	0.207783499	-0.180139294	-1.22544111	-0.93090683	1.1407715	0.143766627	-0.216156538	-0.031076096	-0.084964947	0.404290444	-0.034350516	0.238828973	0.963021342	0.229997398	0	0.076923077	Goodknight11	OfficialMT23
752	Phoenix Suns	Brandon_Knight	Reggie_Bullock	Brandon_Knight.Reggie_Bullock	0	1	0	-0.173456653	0	0	0	0	0	-0.866956686	-0.696019946	0.603419146	-1.22544111	-0.04730399	0.057968255	0.143766627	0.710203083	0.102103502	-0.084964947	-0.921352562	0.078282671	0.238828973	-0.653361752	-0.156041716	0	0.076923077	Goodknight11	ReggieBullock35
753	Phoenix Suns	Brandon_Knight	Alex_Len	Alex_Len.Brandon_Knight	0	1	0	-0.173456653	0	0	0	0	0	-0.866956686	-1.235027365	1.070715231	-1.22544111	1.719901689	-2.107638235	0.143766627	-1.868262869	-0.268593851	-0.084964947	-0.921352562	0.078282671	0.238828973	0.260744553	0.062273354	0	0.076923077	Goodknight11	alexlen
754	Phoenix Suns	Brandon_Knight	Brandan_Wright	Brandan_Wright.Brandon_Knight	0	1	0	-0.173456653	0	0	0	0	0	-0.866956686	0.127882036	-0.110868186	-1.22544111	0.836298849	-1.02483499	0.143766627	-0.249592024	-0.035883003	-0.084964947	0.590296711	-0.050154529	0.238828973	0.51951707	0.124075728	0	0.076923077	Goodknight11	bwright34
755	Phoenix Suns	Brandon_Knight	Earl_Barron	Brandon_Knight.Earl_Barron	1	1	0	-0.173456653	0	0	0	0	0	-0.866956686	1.5968901	-1.38443455	-1.22544111	1.425367409	-1.74670382	0.143766627	1.168465911	0.167986402	-0.084964947	0.751422668	-0.063844587	0.238828973	-2.199852408	-0.52538849	0	0.076923077	Goodknight11	earldee
756	Miami Heat	Goran_Dragic	Dwyane_Wade	Dwyane_Wade.Goran_Dragic	1	1	0	1.547427581	0	0.647058824	0	1.00127667	0	0.466480862	1.494721016	0.697258748	-1.22544111	-0.93090683	1.1407715	-0.540677425	1.127163252	-0.609431725	0.590296711	1.240678059	0.732368178	0.852889608	1.422793726	1.213485983	0	0.076923077	Goran_Dragic	DwyaneWade
757	Miami Heat	Goran_Dragic	Shabazz_Napier	Goran_Dragic.Shabazz_Napier	1	1	0	1.547427581	0	0	0	0	0	0.466480862	-0.774611552	-0.361341464	-1.22544111	-1.81450967	2.223574745	-0.540677425	-2.580242026	1.395078614	0.590296711	-1.757740177	-1.037588245	0.852889608	-0.627797461	-0.535441931	0	0.076923077	Goran_Dragic	ShabazzNapier
758	Miami Heat	Goran_Dragic	Udonis_Haslem	Goran_Dragic.Udonis_Haslem	1	1	0	1.547427581	0	0	0	0	0	0.466480862	1.879164945	0.876594483	-1.22544111	0.24723029	-0.30296616	-0.540677425	-0.644917467	0.348692315	0.590296711	1.240678059	0.732368178	0.852889608	0.022577428	0.019256053	0	0.076923077	Goran_Dragic	ThisIsUD
759	Miami Heat	Goran_Dragic	Chris_Bosh	Chris_Bosh.Goran_Dragic	1	1	0	1.547427581	0	0.588235294	0	0.910251518	0	0.466480862	0.972741778	0.453765423	-1.22544111	1.130833129	-1.385769405	-0.540677425	1.5795257	-0.854013888	0.590296711	1.240678059	0.732368178	0.852889608	1.685398699	1.437459035	0	0.076923077	Goran_Dragic	chrisbosh
760	Miami Heat	Goran_Dragic	Danny_Granger	Danny_Granger.Goran_Dragic	0	1	0	1.547427581	0	0.058823529	0	0.091025152	0	0.466480862	1.19476306	0.557334102	-1.22544111	0.541764569	-0.663900575	-0.540677425	1.268772366	-0.685996576	0.590296711	1.02067934	0.602503657	0.852889608	-0.202794728	-0.172961516	0	0.076923077	Goran_Dragic	dgranger33
761	Miami Heat	Goran_Dragic	Michael_Beasley	Goran_Dragic.Michael_Beasley	1	1	0	1.547427581	0	0	0	0	0	0.466480862	-0.174695641	-0.081492173	-1.22544111	0.541764569	-0.663900575	-0.540677425	-0.648851054	0.350819117	0.590296711	0.590296711	0.348450207	0.852889608	-2.145998819	-1.830300091	0	0.153846154	Goran_Dragic	easyst0
762	Miami Heat	Goran_Dragic	Mario_Chalmers	Goran_Dragic.Mario_Chalmers	1	1	0	1.547427581	0	0	0	0	0	0.466480862	0.457966771	0.213632734	-1.22544111	-1.51997539	1.86264033	-0.540677425	0.958019033	-0.517979264	0.590296711	0.590296711	0.348450207	0.852889608	0.336048923	0.286612634	0	0.076923077	Goran_Dragic	mchalmers15
763	Miami Heat	Goran_Dragic	Hassan_Whiteside	Goran_Dragic.Hassan_Whiteside	1	1	0	1.547427581	0	0	0	0	0	0.466480862	-0.276209796	-0.128846584	-1.22544111	1.425367409	-1.74670382	-0.540677425	0.336512365	-0.181944639	0.590296711	-0.432097171	-0.255065539	0.852889608	-1.018779936	-0.86890682	0	0.076923077	Goran_Dragic	youngwhiteside
764	Philadelphia 76ers	Henry_Sims	Glenn_Robinson	Glenn_Robinson.Henry_Sims	0	1	0	-0.470788985	0	0	0	0	0	-0.464174714	-1.369942951	0.635892878	0.836298849	-0.04730399	-0.039560273	0.6177638	-0.403001897	-0.248959984	-0.432097171	-1.757740177	0.759514557	-0.876577821	-1.361687785	1.193625311	0	0.076923077	H_Sims14	GRIII
765	Philadelphia 76ers	Henry_Sims	Robert_Covington	Henry_Sims.Robert_Covington	0	1	0	-0.470788985	0	0	0	0	0	-0.464174714	-0.635766384	0.295106679	0.836298849	0.541764569	0.453077086	0.6177638	-0.09618215	-0.05941785	-0.432097171	-0.921352562	0.398113835	-0.876577821	-0.803759314	0.704557588	0	0.076923077	H_Sims14	Holla_At_Rob33
766	Philadelphia 76ers	Henry_Sims	Jerami_Grant	Henry_Sims.Jerami_Grant	0	1	0	-0.470788985	0	0	0	0	0	-0.464174714	-1.411203543	0.655045001	0.836298849	0.24723029	0.206758407	0.6177638	-0.257459197	-0.159048972	-0.432097171	-1.757740177	0.759514557	-0.876577821	-0.9043177	0.792704839	0	0.076923077	H_Sims14	JeramiGrant
767	Philadelphia 76ers	Henry_Sims	Joel_Embiid	Henry_Sims.Joel_Embiid	0	1	0	-0.470788985	0	0	0	0	0	-0.464174714	-1.413823265	0.65626101	0.836298849	1.425367409	1.192033124	0.6177638	-0.72555599	-0.448222226	-0.432097171	-1.757740177	0.759514557	-0.876577821	0.41956149	-0.367778296	0	0.076923077	H_Sims14	JoelEmbiid
768	Philadelphia 76ers	Henry_Sims	Nerlens_Noel	Henry_Sims.Nerlens_Noel	0	1	0	-0.470788985	0	0	0	0	0	-0.464174714	-1.430196516	0.663861059	0.836298849	1.130833129	0.945714445	0.6177638	-0.094215357	-0.058202837	-0.432097171	-1.757740177	0.759514557	-0.876577821	0.181639724	-0.159221354	0	0.076923077	H_Sims14	NerlensNoel3
769	Philadelphia 76ers	Henry_Sims	Isaiah_Canaan	Henry_Sims.Isaiah_Canaan	0	1	0	-0.470788985	0	0	0	0	0	-0.464174714	-0.73924533	0.34313899	0.836298849	-2.10904395	-1.763791029	0.6177638	0.421084475	0.260130746	-0.432097171	-0.921352562	0.398113835	-0.876577821	-0.970097825	0.850366238	0	0.076923077	H_Sims14	SiP03
770	Philadelphia 76ers	Henry_Sims	Tony_Wroten	Henry_Sims.Tony_Wroten	0	1	0	-0.470788985	0	0	0	0	0	-0.464174714	-1.193111843	0.553812348	0.836298849	-0.34183827	-0.285878952	0.6177638	-0.448238142	-0.276905298	-0.432097171	-0.432097171	0.186707965	-0.876577821	-0.646977306	0.567125957	0	0.153846154	H_Sims14	TWroten_LOE
771	Philadelphia 76ers	Henry_Sims	Thomas_Robinson	Henry_Sims.Thomas_Robinson	0	1	0	-0.470788985	0	0	0	0	0	-0.464174714	-0.696674876	0.323378861	0.836298849	0.836298849	0.699395766	0.6177638	0.908849201	0.561454137	-0.432097171	-0.432097171	0.186707965	-0.876577821	0.267126248	-0.234156944	0	0.076923077	H_Sims14	Trobinson0
772	Philadelphia 76ers	Henry_Sims	Furkan_Aldemir	Furkan_Aldemir.Henry_Sims	0	1	0	-0.470788985	0	0	0	0	0	-0.464174714	-0.791639732	0.367459146	0.836298849	0.836298849	0.699395766	0.6177638	-2.908696499	-1.796887403	-0.432097171	-1.757740177	0.759514557	-0.876577821	0.089378226	-0.07834697	0	0.076923077	H_Sims14	furkanaldemir19
773	Philadelphia 76ers	Henry_Sims	Hollis_Thompson	Henry_Sims.Hollis_Thompson	1	1	0	-0.470788985	0	0	0	0	0	-0.464174714	-0.707808688	0.328546896	0.836298849	0.24723029	0.206758407	0.6177638	-0.25352561	-0.156618944	-0.432097171	-0.921352562	0.398113835	-0.876577821	-0.970460266	0.850683945	1	0.153846154	H_Sims14	htdahot_twitta
774	Philadelphia 76ers	Henry_Sims	Jason_Richardson	Henry_Sims.Jason_Richardson	0	1	0	-0.470788985	0	0	0	0	0	-0.464174714	1.731805687	-0.803860409	0.836298849	-0.34183827	-0.285878952	0.6177638	1.351377683	0.834832213	-0.432097171	1.337261773	-0.577827029	-0.876577821	0.747925421	-0.655614836	0	0.076923077	H_Sims14	jrich23
775	Philadelphia 76ers	Henry_Sims	Luc_Mbah a Moute	Henry_Sims.Luc_Mbah a Moute	1	1	0	-0.470788985	0	0	0	0	0	-0.464174714	0.383959677	-0.178224373	0.836298849	0.24723029	0.206758407	0.6177638	0.607929834	0.375557045	-0.432097171	0.590296711	-0.255065539	-0.876577821	0.41115038	-0.360405304	0	0.076923077	H_Sims14	mbahamoute
776	Denver Nuggets	J.J._Hickson	Ian_Clark	Ian_Clark.J.J._Hickson	0	1	0	-0.067070385	0	0	0	0	0	-0.091519527	-0.690125578	0.063159966	0.541764569	-1.22544111	-0.663900575	-1.250689789	0.598095868	-0.748032394	0.590296711	-0.921352562	-0.543871387	0.580010842	-0.970460266	-0.562877475	0	0.076923077	Hickson21	IanClark
777	Denver Nuggets	J.J._Hickson	Kenneth_Faried	J.J._Hickson.Kenneth_Faried	0	1	0	-0.067070385	0	0	0	0	0	-0.091519527	-0.38034367	0.034808873	0.541764569	0.24723029	0.133940611	-1.250689789	-0.054879492	0.06863722	0.590296711	-0.084964947	-0.050154529	0.580010842	-0.137099019	-0.079518918	0	0.153846154	Hickson21	KennethFaried35
778	Denver Nuggets	J.J._Hickson	Ty_Lawson	J.J._Hickson.Ty_Lawson	0	1	0	-0.067070385	0	0	0	0	0	-0.091519527	0.108889063	-0.009965476	0.541764569	-2.40357823	-1.302173525	-1.250689789	1.020956417	-1.276899765	0.590296711	0.404290444	0.238651319	0.580010842	1.211133204	0.702470389	0	0.153846154	Hickson21	TyLawson3
779	Denver Nuggets	J.J._Hickson	Will_Barton	J.J._Hickson.Will_Barton	1	1	0	-0.067070385	0	0	0	0	0	-0.091519527	-0.650829775	0.059563633	0.541764569	-0.34183827	-0.185195863	-1.250689789	-0.963537974	1.205087105	0.590296711	-0.432097171	-0.255065539	0.580010842	-0.876577821	-0.50842464	0	0.153846154	Hickson21	WillTheThrillB5
780	Denver Nuggets	J.J._Hickson	Danilo_Gallinari	Danilo_Gallinari.J.J._Hickson	0	1	0	-0.067070385	0	0	0	0	0	-0.091519527	-0.073836416	0.006757474	0.541764569	0.836298849	0.453077086	-1.250689789	0.863612957	-1.080111906	0.590296711	0.404290444	0.238651319	0.580010842	1.156863522	0.670993385	0	0.076923077	Hickson21	gallinari8888
781	Denver Nuggets	J.J._Hickson	Jameer_Nelson	J.J._Hickson.Jameer_Nelson	0	1	0	-0.067070385	0	0.058823529	0	-0.003945317	0	-0.091519527	1.479657625	-0.135417566	0.541764569	-2.10904395	-1.142605288	-1.250689789	1.070126248	-1.338395971	0.590296711	1.135685584	0.670391465	0.580010842	0.022577428	0.013095153	0	0.076923077	Hickson21	jameernelson
782	Denver Nuggets	J.J._Hickson	Jusuf_Nurkic	J.J._Hickson.Jusuf_Nurkic	0	1	0	-0.067070385	0	0	0	0	0	-0.091519527	-1.518612069	0.138982658	0.541764569	1.425367409	0.772213561	-1.250689789	-0.886833037	1.109153024	0.590296711	-1.757740177	-1.037588245	0.580010842	-0.337708487	-0.195874584	0	0.076923077	Hickson21	nurkic23
783	Denver Nuggets	J.J._Hickson	Randy_Foye	J.J._Hickson.Randy_Foye	0	1	0	-0.067070385	0	0	0	0	0	-0.091519527	1.091939046	-0.099933745	0.541764569	-0.93090683	-0.504332338	-1.250689789	1.221569328	-1.527804285	0.590296711	0.893545835	0.527457167	0.580010842	0.099517343	0.057721138	0	0.153846154	Hickson21	randyfoye
784	Denver Nuggets	J.J._Hickson	Gary_Harris	Gary_Harris.J.J._Hickson	0	1	0	-0.067070385	0	0	0	0	0	-0.091519527	-1.53302053	0.140301313	0.541764569	-0.93090683	-0.504332338	-1.250689789	0.462387133	-0.578302866	0.590296711	-1.757740177	-1.037588245	0.580010842	-0.459929428	-0.266764055	0	0.076923077	Hickson21	thats_G_
785	Denver Nuggets	J.J._Hickson	Wilson_Chandler	J.J._Hickson.Wilson_Chandler	0	1	0	-0.067070385	0	0	0	0	0	-0.091519527	0.224811679	-0.020574659	0.541764569	0.24723029	0.133940611	-1.250689789	0.175235319	-0.219165024	0.590296711	0.751422668	0.44356233	0.580010842	0.767225714	0.444999232	0	0.153846154	Hickson21	wilsonchandler
786	Philadelphia 76ers	Robert_Covington	Glenn_Robinson	Glenn_Robinson.Robert_Covington	1	1	0	-0.470788985	0	0	0	0	0	-0.635766384	-1.369942951	0.870963676	0.541764569	-0.04730399	-0.025627626	-0.09618215	-0.403001897	0.038761589	-0.921352562	-1.757740177	1.619498414	-0.803759314	-1.361687785	1.09446924	0	0.076923077	Holla_At_Rob33	GRIII
787	Philadelphia 76ers	Robert_Covington	Henry_Sims	Henry_Sims.Robert_Covington	1	1	0	-0.470788985	0	0	0	0	0	-0.635766384	-0.464174714	0.295106679	0.541764569	0.836298849	0.453077086	-0.09618215	0.6177638	-0.05941785	-0.921352562	-0.432097171	0.398113835	-0.803759314	-0.876577821	0.704557588	0	0.076923077	Holla_At_Rob33	H_Sims14
788	Philadelphia 76ers	Robert_Covington	Jerami_Grant	Jerami_Grant.Robert_Covington	1	1	0	-0.470788985	0	0	0	0	0	-0.635766384	-1.411203543	0.897195773	0.541764569	0.24723029	0.133940611	-0.09618215	-0.257459197	0.024762979	-0.921352562	-1.757740177	1.619498414	-0.803759314	-0.9043177	0.726853774	0	0.076923077	Holla_At_Rob33	JeramiGrant
789	Philadelphia 76ers	Robert_Covington	Joel_Embiid	Joel_Embiid.Robert_Covington	0	1	0	-0.470788985	0	0	0	0	0	-0.635766384	-1.413823265	0.898861305	0.541764569	1.425367409	0.772213561	-0.09618215	-0.72555599	0.069785535	-0.921352562	-1.757740177	1.619498414	-0.803759314	0.41956149	-0.337226455	0	0.076923077	Holla_At_Rob33	JoelEmbiid
790	Philadelphia 76ers	Robert_Covington	Nerlens_Noel	Nerlens_Noel.Robert_Covington	1	1	0	-0.470788985	0	0	0	0	0	-0.635766384	-1.430196516	0.909270867	0.541764569	1.130833129	0.612645323	-0.09618215	-0.094215357	0.009061836	-0.921352562	-1.757740177	1.619498414	-0.803759314	0.181639724	-0.14599462	0	0.076923077	Holla_At_Rob33	NerlensNoel3
791	Philadelphia 76ers	Robert_Covington	Isaiah_Canaan	Isaiah_Canaan.Robert_Covington	1	1	0	-0.470788985	0	0	0	0	0	-0.635766384	-0.73924533	0.46998733	0.541764569	-2.10904395	-1.142605288	-0.09618215	0.421084475	-0.04050081	-0.921352562	-0.921352562	0.848890543	-0.803759314	-0.970097825	0.779725162	0	0.153846154	Holla_At_Rob33	SiP03
792	Philadelphia 76ers	Robert_Covington	Tony_Wroten	Robert_Covington.Tony_Wroten	1	1	0	-0.470788985	0	0	0	0	0	-0.635766384	-1.193111843	0.758540402	0.541764569	-0.34183827	-0.185195863	-0.09618215	-0.448238142	0.043112508	-0.921352562	-0.432097171	0.398113835	-0.803759314	-0.646977306	0.520014036	0	0.076923077	Holla_At_Rob33	TWroten_LOE
793	Philadelphia 76ers	Robert_Covington	Thomas_Robinson	Robert_Covington.Thomas_Robinson	0	1	0	-0.470788985	0	0	0	0	0	-0.635766384	-0.696674876	0.442922467	0.541764569	0.836298849	0.453077086	-0.09618215	0.908849201	-0.08741507	-0.921352562	-0.432097171	0.398113835	-0.803759314	0.267126248	-0.214705209	0	0.076923077	Holla_At_Rob33	Trobinson0
794	Philadelphia 76ers	Robert_Covington	Furkan_Aldemir	Furkan_Aldemir.Robert_Covington	1	1	0	-0.470788985	0	0	0	0	0	-0.635766384	-0.791639732	0.50329793	0.541764569	0.836298849	0.453077086	-0.09618215	-2.908696499	0.279764683	-0.921352562	-1.757740177	1.619498414	-0.803759314	0.089378226	-0.071838581	0	0.076923077	Holla_At_Rob33	furkanaldemir19
795	Philadelphia 76ers	Robert_Covington	Hollis_Thompson	Hollis_Thompson.Robert_Covington	0	1	0	-0.470788985	0	0	0	0	0	-0.635766384	-0.707808688	0.45000097	0.541764569	0.24723029	0.133940611	-0.09618215	-0.25352561	0.024384638	-0.921352562	-0.921352562	0.848890543	-0.803759314	-0.970460266	0.780016477	0	0.076923077	Holla_At_Rob33	htdahot_twitta
796	Philadelphia 76ers	Robert_Covington	Jason_Richardson	Jason_Richardson.Robert_Covington	1	1	0	-0.470788985	0	0	0	0	0	-0.635766384	1.731805687	-1.101023839	0.541764569	-0.34183827	-0.185195863	-0.09618215	1.351377683	-0.129978411	-0.921352562	1.337261773	-1.232089561	-0.803759314	0.747925421	-0.601152023	0	0.076923077	Holla_At_Rob33	jrich23
797	Philadelphia 76ers	Robert_Covington	Luc_Mbah a Moute	Luc_Mbah a Moute.Robert_Covington	1	1	0	-0.470788985	0	0	0	0	0	-0.635766384	0.383959677	-0.244108656	0.541764569	0.24723029	0.133940611	-0.09618215	0.607929834	-0.058471998	-0.921352562	0.590296711	-0.543871387	-0.803759314	0.41115038	-0.330465947	0	0.076923077	Holla_At_Rob33	mbahamoute
798	Indiana Pacers	Roy_Hibbert	David_West	David_West.Roy_Hibbert	1	1	0.117647059	0.35370585	0.041612453	0.117647059	0.01384083	0.041612453	0.004895583	0.323051185	1.826115613	0.589928813	2.014435969	0.541764569	1.091350036	1.015056037	0.049360551	0.050103725	0.590296711	1.240678059	0.732368178	1.41723545	1.239325579	1.756416145	0	0.307692308	Hoya2aPacer	D_West30
799	Indiana Pacers	Roy_Hibbert	George_Hill	George_Hill.Roy_Hibbert	1	1	0.117647059	0.35370585	0.041612453	0	0	0	0	0.323051185	0.467790724	0.151120348	2.014435969	-1.22544111	-2.46857265	1.015056037	0.743638568	0.754834818	0.590296711	0.590296711	0.348450207	1.41723545	0.905953041	1.283948766	0	0.307692308	Hoya2aPacer	George_Hill3
800	Indiana Pacers	Roy_Hibbert	Luis_Scola	Luis_Scola.Roy_Hibbert	1	1	0.117647059	0.35370585	0.041612453	0	0	0	0	0.323051185	1.905362146	0.615529499	2.014435969	0.541764569	1.091350036	1.015056037	0.517457344	0.525248201	0.590296711	0.751422668	0.44356233	1.41723545	0.497603659	0.705221545	0	0.153846154	Hoya2aPacer	LScola4
801	Indiana Pacers	Roy_Hibbert	Paul_George	Paul_George.Roy_Hibbert	0	1	0.117647059	0.35370585	0.041612453	0.117647059	0.01384083	0.041612453	0.004895583	0.323051185	-0.487752196	-0.157568925	2.014435969	0.541764569	1.091350036	1.015056037	-2.723817934	-2.764827838	0.590296711	0.184291725	0.108786799	1.41723545	1.472628326	2.087061069	0	0.384615385	Hoya2aPacer	Paul_George24
802	Indiana Pacers	Roy_Hibbert	C.J._Watson	C.J._Watson.Roy_Hibbert	0	1	0.117647059	0.35370585	0.041612453	0	0	0	0	0.323051185	0.957023457	0.309167562	2.014435969	-1.51997539	-3.061893098	1.015056037	1.076026628	1.092227325	0.590296711	0.751422668	0.44356233	1.41723545	-0.202794728	-0.287407877	0	0.153846154	Hoya2aPacer	Quietstorm_32
803	Indiana Pacers	Roy_Hibbert	Donald_Sloan	Donald_Sloan.Roy_Hibbert	1	1	0.117647059	0.35370585	0.041612453	0	0	0	0	0.323051185	0.061079173	0.019731699	2.014435969	-1.22544111	-2.46857265	1.015056037	-0.672452573	-0.682577043	0.590296711	-0.084964947	-0.050154529	1.41723545	-0.84752396	-1.201141001	0	0.153846154	Hoya2aPacer	dsloan15
804	Indiana Pacers	Roy_Hibbert	Ian_Mahinmi	Ian_Mahinmi.Roy_Hibbert	1	1	0.117647059	0.35370585	0.041612453	0	0	0	0	0.323051185	0.346628667	0.111978802	2.014435969	1.130833129	2.277990931	1.015056037	-0.6645854	-0.674591422	0.590296711	0.590296711	0.348450207	1.41723545	0.336048923	0.476260446	0	0.230769231	Hoya2aPacer	ianmahinmi
805	Indiana Pacers	Roy_Hibbert	C.J._Miles	C.J._Miles.Roy_Hibbert	1	1	0.117647059	0.35370585	0.041612453	0	0	0	0	0.323051185	0.239220141	0.07728035	2.014435969	-0.34183827	-0.688611307	1.015056037	-1.193652784	-1.211624465	0.590296711	1.02067934	0.602503657	1.41723545	0.377142315	0.534499459	0	0.076923077	Hoya2aPacer	masfresco
806	Orlando Magic	Aaron_Gordon	Ben_Gordon	Aaron_Gordon.Ben_Gordon	0	1	0	0.478350839	0	0	0	0	0	-1.773379853	1.20524194	-2.137351775	0.541764569	-1.22544111	-0.663900575	-3.20568228	0.257840635	-0.826555156	-1.757740177	1.135685584	-1.996240179	0.334411119	0.432889881	0.144763189	0	0.076923077	IAmAaronGordon	BenGordon8
807	Orlando Magic	Aaron_Gordon	Channing_Frye	Aaron_Gordon.Channing_Frye	0	1	0	0.478350839	0	0	0	0	0	-1.773379853	1.17707995	-2.087409868	0.541764569	1.130833129	0.612645323	-3.20568228	-0.255492403	0.81902747	-1.757740177	0.893545835	-1.570621414	0.334411119	0.963413219	0.322176093	1	0.076923077	IAmAaronGordon	Channing_Frye
808	Orlando Magic	Aaron_Gordon	Evan_Fournier	Aaron_Gordon.Evan_Fournier	0	1	0	0.478350839	0	0	0	0	0	-1.773379853	-1.084393457	1.92304151	0.541764569	-0.04730399	-0.025627626	-3.20568228	-1.034342531	3.315773523	-1.757740177	-0.432097171	0.759514557	0.334411119	-0.47924832	-0.160265967	0	0.076923077	IAmAaronGordon	EvanFourmizz
809	Orlando Magic	Aaron_Gordon	Kyle_O'Quinn	Aaron_Gordon.Kyle_O'Quinn	0	1	0	0.478350839	0	0	0	0	0	-1.773379853	-0.463519784	0.821996647	0.541764569	0.836298849	0.453077086	-3.20568228	-1.742388101	5.585542662	-1.757740177	-0.432097171	0.759514557	0.334411119	-0.876577821	-0.29313737	0	0.076923077	IAmAaronGordon	Kyle_OQuinn
810	Orlando Magic	Aaron_Gordon	Nikola_Vucevic	Aaron_Gordon.Nikola_Vucevic	0	1	0	0.478350839	0	0	0	0	0	-1.773379853	-0.602364952	1.06822187	0.541764569	1.425367409	0.772213561	-3.20568228	-2.426832153	7.77965283	-1.757740177	-0.084964947	0.1493463	0.334411119	0.028353406	0.009481694	0	0.076923077	IAmAaronGordon	NikolaVucevic
811	Orlando Magic	Aaron_Gordon	Victor_Oladipo	Aaron_Gordon.Victor_Oladipo	0	1	0	0.478350839	0	0	0	0	0	-1.773379853	-0.967815911	1.716305238	0.541764569	-0.93090683	-0.504332338	-3.20568228	0.737738189	-2.364954239	-1.757740177	-0.921352562	1.619498414	0.334411119	0.51592445	0.172530872	0	0.076923077	IAmAaronGordon	VicOladipo
812	Orlando Magic	Aaron_Gordon	Elfrid_Payton	Aaron_Gordon.Elfrid_Payton	0	1	0	0.478350839	0	0	0	0	0	-1.773379853	-1.399414804	2.481694019	0.541764569	-0.93090683	-0.504332338	-3.20568228	-0.184687846	0.592050556	-1.757740177	-1.757740177	3.089650528	0.334411119	-0.084691116	-0.028321651	0	0.076923077	IAmAaronGordon	elfrid
813	Orlando Magic	Aaron_Gordon	Maurice_Harkless	Aaron_Gordon.Maurice_Harkless	0	1	0	0.478350839	0	0	0	0	0	-1.773379853	-1.211449883	2.148360815	0.541764569	0.541764569	0.293508849	-3.20568228	0.910815995	-2.919786695	-1.757740177	-0.432097171	0.759514557	0.334411119	-0.281307409	-0.094072325	0	0.076923077	IAmAaronGordon	moe_harkless
814	Orlando Magic	Aaron_Gordon	Andrew_Nicholson	Aaron_Gordon.Andrew_Nicholson	0	1	0	0.478350839	0	0	0	0	0	-1.773379853	-0.392787342	0.696561158	0.541764569	0.541764569	0.293508849	-3.20568228	-0.780626201	2.502439582	-1.757740177	-0.432097171	0.759514557	0.334411119	-0.445636693	-0.149025865	0	0.076923077	IAmAaronGordon	nicholaf44
815	Orlando Magic	Aaron_Gordon	Tobias_Harris	Aaron_Gordon.Tobias_Harris	0	1	0	0.478350839	0	0	0	0	0	-1.773379853	-1.014970874	1.7999289	0.541764569	0.541764569	0.293508849	-3.20568228	1.196001016	-3.833999265	-1.757740177	-0.084964947	0.1493463	0.334411119	-0.090625983	-0.030306336	0	0.076923077	IAmAaronGordon	tobias31
816	Cleveland Cavaliers	Iman_Shumpert	Kendrick_Perkins	Iman_Shumpert.Kendrick_Perkins	0	1	0	1.124553223	0	0	0	0	0	-0.523773349	0.821452941	-0.430255158	-0.63637255	0.836298849	-0.532197632	-0.200422192	-1.490638565	0.298757049	-0.084964947	1.240678059	-0.105414145	-0.012789307	-1.866481367	0.023871003	0	0.076923077	I_Am_Iman	KendrickPerkins
817	Cleveland Cavaliers	Iman_Shumpert	LeBron_James	Iman_Shumpert.LeBron_James	0	1	0	1.124553223	0	0.647058824	0	0.727652085	0	-0.523773349	0.788706439	-0.413103413	-0.63637255	0.24723029	-0.15733057	-0.200422192	1.217635742	-0.244041225	-0.084964947	1.240678059	-0.105414145	-0.012789307	1.685398699	-0.021555081	0	0.076923077	I_Am_Iman	KingJames
818	Cleveland Cavaliers	Iman_Shumpert	Kyrie_Irving	Iman_Shumpert.Kyrie_Irving	1	1	0	1.124553223	0	0.176470588	0	0.198450569	0	-0.523773349	-0.94030885	0.492508716	-0.63637255	-1.22544111	0.779837085	-0.200422192	-0.414802657	0.083135658	-0.084964947	-0.084964947	0.007219042	-0.012789307	0.804429849	-0.0102881	0	0.076923077	I_Am_Iman	KyrieIrving
819	Cleveland Cavaliers	Iman_Shumpert	Tristan_Thompson	Iman_Shumpert.Tristan_Thompson	0	1	0	1.124553223	0	0	0	0	0	-0.523773349	-0.694055157	0.363527594	-0.63637255	0.541764569	-0.344764101	-0.200422192	0.893114855	-0.179000037	-0.084964947	-0.084964947	0.007219042	-0.012789307	0.541971024	-0.006931434	0	0.076923077	I_Am_Iman	RealTristan13
820	Cleveland Cavaliers	Iman_Shumpert	J.R._Smith	Iman_Shumpert.J.R._Smith	1	1	0	1.124553223	0	0	0	0	0	-0.523773349	0.62300914	-0.326315584	-0.63637255	-0.34183827	0.217536492	-0.200422192	-0.519042699	0.104027676	-0.084964947	1.135685584	-0.096493465	-0.012789307	0.737191956	-0.009428174	0	0.384615385	I_Am_Iman	TheRealJRSmith
821	Cleveland Cavaliers	Iman_Shumpert	Anderson_Varejao	Anderson_Varejao.Iman_Shumpert	0	1	0	1.124553223	0	0	0	0	0	-0.523773349	1.328368787	-0.695764169	-0.63637255	0.836298849	-0.532197632	-0.200422192	-0.591814049	0.118612669	-0.084964947	1.135685584	-0.096493465	-0.012789307	1.064762849	-0.013617579	0	0.076923077	I_Am_Iman	VAREJAOANDERSON
822	Cleveland Cavaliers	Iman_Shumpert	Kevin_Love	Iman_Shumpert.Kevin_Love	0	1	0	1.124553223	0	0.176470588	0	0.198450569	0	-0.523773349	-0.093484316	0.048964593	-0.63637255	0.836298849	-0.532197632	-0.200422192	-0.00570966	0.001144343	-0.084964947	0.590296711	-0.050154529	-0.012789307	1.4612923	-0.018688916	0	0.076923077	I_Am_Iman	kevinlove
823	Cleveland Cavaliers	Iman_Shumpert	Shawn_Marion	Iman_Shumpert.Shawn_Marion	0	1	0	1.124553223	0	0.235294118	0	0.264600758	0	-0.523773349	2.379531491	-1.246335178	-0.63637255	-0.04730399	0.030102961	-0.200422192	1.156665151	-0.231821365	-0.084964947	1.587810283	-0.134908216	-0.012789307	-0.876577821	0.011210823	0	0.076923077	I_Am_Iman	matrix31
824	Cleveland Cavaliers	Iman_Shumpert	Matthew_Dellavedova	Iman_Shumpert.Matthew_Dellavedova	0	1	0	1.124553223	0	0	0	0	0	-0.523773349	-0.57223817	0.299723103	-0.63637255	-0.93090683	0.592403554	-0.200422192	0.13393266	-0.026843077	-0.084964947	-0.921352562	0.078282671	-0.012789307	-0.970460266	0.012411514	0	0.076923077	I_Am_Iman	matthewdelly
825	Toronto Raptors	Amir_Johnson	Lucas_Nogueira	Amir_Johnson.Lucas_Nogueira	1	1	0	-0.928566039	0	0	0	0	0	0.23070605	-1.022175105	-0.235821981	0.541764569	1.425367409	0.772213561	0.434852028	0.175235319	0.076201434	1.02067934	-1.757740177	-1.794089083	0.796163818	-0.337708487	-0.268871278	0	0.076923077	IamAmirJohnson	Bebe92
826	Toronto Raptors	Amir_Johnson	Bruno_Caboclo	Amir_Johnson.Bruno_Caboclo	1	1	0	-0.928566039	0	0	0	0	0	0.23070605	-1.776654502	-0.409884943	0.541764569	0.541764569	0.293508849	0.434852028	-2.477968777	-1.077549748	1.02067934	-1.757740177	-1.794089083	0.796163818	-0.493533775	-0.392933735	0	0.076923077	IamAmirJohnson	Bruno_Caboclo
827	Toronto Raptors	Amir_Johnson	DeMar_DeRozan	Amir_Johnson.DeMar_DeRozan	1	1	0	-0.928566039	0	0.058823529	0	-0.054621532	0	0.23070605	-0.312230947	-0.072033569	0.541764569	-0.04730399	-0.025627626	0.434852028	1.048491522	0.455938665	1.02067934	0.404290444	0.412650904	0.796163818	1.097602329	0.87387126	0	0.461538462	IamAmirJohnson	DeMar_DeRozan
828	Toronto Raptors	Amir_Johnson	Jonas_Valanciunas	Amir_Johnson.Jonas_Valanciunas	1	1	0	-0.928566039	0	0	0	0	0	0.23070605	-0.969125771	-0.223583179	0.541764569	1.425367409	0.772213561	0.434852028	-2.188850169	-0.951825935	1.02067934	-0.432097171	-0.441032655	0.796163818	0.267126248	0.212676253	0	0.230769231	IamAmirJohnson	JValanciunas
829	Toronto Raptors	Amir_Johnson	Kyle_Lowry	Amir_Johnson.Kyle_Lowry	1	1	0	-0.928566039	0	0.058823529	0	-0.054621532	0	0.23070605	0.493987925	0.113966003	0.541764569	-2.10904395	-1.142605288	0.434852028	1.166499117	0.507254507	1.02067934	0.893545835	0.912023773	0.796163818	1.239325579	0.986706185	0	0.230769231	IamAmirJohnson	Klow7
830	Toronto Raptors	Amir_Johnson	Tyler_Hansbrough	Amir_Johnson.Tyler_Hansbrough	0	1	0	-0.928566039	0	0	0	0	0	0.23070605	0.586987989	0.135421681	0.541764569	0.541764569	0.293508849	0.434852028	1.146831185	0.498701866	1.02067934	0.404290444	0.412650904	0.796163818	0.184391794	0.146806075	0	0.153846154	IamAmirJohnson	THANS50
831	Toronto Raptors	Amir_Johnson	Terrence_Ross	Amir_Johnson.Terrence_Ross	1	1	0	-0.928566039	0	0	0	0	0	0.23070605	-0.670477675	-0.154683256	0.541764569	-0.04730399	-0.025627626	0.434852028	-0.082414597	-0.035838155	1.02067934	-0.432097171	-0.441032655	0.796163818	0.041016039	0.032655486	0	0.230769231	IamAmirJohnson	T_DotFlight31
832	Toronto Raptors	Amir_Johnson	Lou_Williams	Amir_Johnson.Lou_Williams	1	1	0	-0.928566039	0	0	0	0	0	0.23070605	0.352523038	0.081329198	0.541764569	-1.81450967	-0.98303705	0.434852028	0.926550341	0.402912295	1.02067934	1.02067934	1.041786314	0.796163818	0.590372186	0.470032974	0	0.076923077	IamAmirJohnson	TeamLou23
833	Toronto Raptors	Amir_Johnson	Chuck_Hayes	Amir_Johnson.Chuck_Hayes	1	1	0	-0.928566039	0	0	0	0	0	0.23070605	1.160706699	0.267782058	0.541764569	-0.34183827	-0.185195863	0.434852028	-0.42266983	-0.183798833	1.02067934	1.02067934	1.041786314	0.796163818	0.66374933	0.528453201	0	0.153846154	IamAmirJohnson	c_hayes44
834	Toronto Raptors	Amir_Johnson	Greg_Stiemsma	Amir_Johnson.Greg_Stiemsma	0	1	0	-0.928566039	0	0	0	0	0	0.23070605	0.611875331	0.141163341	0.541764569	1.130833129	0.612645323	0.434852028	1.215668949	0.528636108	1.02067934	-0.084964947	-0.086721966	0.796163818	-0.876577821	-0.697899544	0	0.076923077	IamAmirJohnson	gregstiemsma
835	Toronto Raptors	Amir_Johnson	Greivis_Vasquez	Amir_Johnson.Greivis_Vasquez	1	1	0	-0.928566039	0	0	0	0	0	0.23070605	0.299473703	0.069090395	0.541764569	-0.34183827	-0.185195863	0.434852028	0.423051268	0.183964702	1.02067934	0.184291725	0.188102756	0.796163818	0.722484894	0.575216331	0	0.153846154	IamAmirJohnson	greivisvasquez
836	Toronto Raptors	Amir_Johnson	Landry_Fields	Amir_Johnson.Landry_Fields	1	1	0	-0.928566039	0	0	0	0	0	0.23070605	-0.046329353	-0.010688462	0.541764569	-0.04730399	-0.025627626	0.434852028	0.423051268	0.183964702	1.02067934	0.184291725	0.188102756	0.796163818	0.702985217	0.559691394	0	0.230769231	IamAmirJohnson	landryfields
837	Toronto Raptors	Amir_Johnson	Patrick_Patterson	Amir_Johnson.Patrick_Patterson	1	1	0	-0.928566039	0	0	0	0	0	0.23070605	-0.216611163	-0.049973506	0.541764569	0.541764569	0.293508849	0.434852028	0.969819792	0.421728103	1.02067934	0.184291725	0.188102756	0.796163818	0.645976448	0.514303075	0	0.153846154	IamAmirJohnson	pdpatt
838	Denver Nuggets	Ian_Clark	J.J._Hickson	Ian_Clark.J.J._Hickson	0	1	0	-0.067070385	0	0	0	0	0	-0.690125578	-0.091519527	0.063159966	-1.22544111	0.541764569	-0.663900575	0.598095868	-1.250689789	-0.748032394	-0.921352562	0.590296711	-0.543871387	-0.970460266	0.580010842	-0.562877475	0	0.076923077	IanClark	Hickson21
839	Denver Nuggets	Ian_Clark	Kenneth_Faried	Ian_Clark.Kenneth_Faried	0	1	0	-0.067070385	0	0	0	0	0	-0.690125578	-0.38034367	0.262484895	-1.22544111	0.24723029	-0.30296616	0.598095868	-0.054879492	-0.032823197	-0.921352562	-0.084964947	0.078282671	-0.970460266	-0.137099019	0.133049151	0	0.076923077	IanClark	KennethFaried35
840	Denver Nuggets	Ian_Clark	Ty_Lawson	Ian_Clark.Ty_Lawson	0	1	0	-0.067070385	0	0	0	0	0	-0.690125578	0.108889063	-0.075147128	-1.22544111	-2.40357823	2.945443575	0.598095868	1.020956417	0.610629814	-0.921352562	0.404290444	-0.372494036	-0.970460266	1.211133204	-1.175356651	0	0.076923077	IanClark	TyLawson3
841	Denver Nuggets	Ian_Clark	Will_Barton	Ian_Clark.Will_Barton	1	1	0	-0.067070385	0	0	0	0	0	-0.690125578	-0.650829775	0.449154274	-1.22544111	-0.34183827	0.41890267	0.598095868	-0.963537974	-0.576288081	-0.921352562	-0.432097171	0.398113835	-0.970460266	-0.876577821	0.850683945	0	0.076923077	IanClark	WillTheThrillB5
842	Denver Nuggets	Ian_Clark	Danilo_Gallinari	Danilo_Gallinari.Ian_Clark	0	1	0	-0.067070385	0	0	0	0	0	-0.690125578	-0.073836416	0.050956399	-1.22544111	0.836298849	-1.02483499	0.598095868	0.863612957	0.516523341	-0.921352562	0.404290444	-0.372494036	-0.970460266	1.156863522	-1.12269008	0	0.076923077	IanClark	gallinari8888
843	Denver Nuggets	Ian_Clark	Jameer_Nelson	Ian_Clark.Jameer_Nelson	0	1	0	-0.067070385	0	0.058823529	0	-0.003945317	0	-0.690125578	1.479657625	-1.021149573	-1.22544111	-2.10904395	2.58450916	0.598095868	1.070126248	0.640038087	-0.921352562	1.135685584	-1.046366822	-0.970460266	0.022577428	-0.021910496	0	0.076923077	IanClark	jameernelson
844	Denver Nuggets	Ian_Clark	Jusuf_Nurkic	Ian_Clark.Jusuf_Nurkic	0	1	0	-0.067070385	0	0	0	0	0	-0.690125578	-1.518612069	1.048033031	-1.22544111	1.425367409	-1.74670382	0.598095868	-0.886833037	-0.530411175	-0.921352562	-1.757740177	1.619498414	-0.970460266	-0.337708487	0.327732668	0	0.076923077	IanClark	nurkic23
845	Denver Nuggets	Ian_Clark	Randy_Foye	Ian_Clark.Randy_Foye	0	1	0	-0.067070385	0	0	0	0	0	-0.690125578	1.091939046	-0.753575065	-1.22544111	-0.93090683	1.1407715	0.598095868	1.221569328	0.730615568	-0.921352562	0.893545835	-0.823270744	-0.970460266	0.099517343	-0.096577627	0	0.076923077	IanClark	randyfoye
846	Denver Nuggets	Ian_Clark	Gary_Harris	Gary_Harris.Ian_Clark	1	1	0	-0.067070385	0	0	0	0	0	-0.690125578	-1.53302053	1.057976679	-1.22544111	-0.93090683	1.1407715	0.598095868	0.462387133	0.276551834	-0.921352562	-1.757740177	1.619498414	-0.970460266	-0.459929428	0.446343235	0	0.076923077	IanClark	thats_G_
847	Denver Nuggets	Ian_Clark	Wilson_Chandler	Ian_Clark.Wilson_Chandler	0	1	0	-0.067070385	0	0	0	0	0	-0.690125578	0.224811679	-0.15514829	-1.22544111	0.24723029	-0.30296616	0.598095868	0.175235319	0.10480752	-0.921352562	0.751422668	-0.6923252	-0.970460266	0.767225714	-0.74456207	0	0.076923077	IanClark	wilsonchandler
848	Los Angeles Lakers	Julius_Randle	Jabari_Brown	Jabari_Brown.Julius_Randle	1	1	0	1.342617311	0	0	0	0	0	-1.582795213	-1.117139959	1.768203779	0.541764569	-0.93090683	-0.504332338	0.171301732	-1.109080674	-0.189987441	-1.757740177	-1.757740177	3.089650528	0.09879349	-3.121253676	-0.308359544	0	0.076923077	J30_RANDLE	Bari_BrownIDF
849	Los Angeles Lakers	Julius_Randle	Robert_Sacre	Julius_Randle.Robert_Sacre	0	1	0	1.342617311	0	0	0	0	0	-1.582795213	-0.271625284	0.4299272	0.541764569	1.425367409	0.772213561	0.171301732	-2.061008608	-0.353054345	-1.757740177	-0.432097171	0.759514557	0.09879349	-0.876577821	-0.086600182	0	0.076923077	J30_RANDLE	Bobby_Sacre
850	Los Angeles Lakers	Julius_Randle	Jordan_Clarkson	Jordan_Clarkson.Julius_Randle	1	1	0	1.342617311	0	0	0	0	0	-1.582795213	-0.990083533	1.567099477	0.541764569	-0.63637255	-0.344764101	0.171301732	0.85377899	0.14625382	-1.757740177	-1.757740177	3.089650528	0.09879349	-1.361687785	-0.134525889	0	0.076923077	J30_RANDLE	JClark5on
851	Los Angeles Lakers	Julius_Randle	Jeremy_Lin	Jeremy_Lin.Julius_Randle	0	1	0	1.342617311	0	0	0	0	0	-1.582795213	-0.083660366	0.132417227	0.541764569	-1.22544111	-0.663900575	0.171301732	0.22440515	0.038440991	-1.757740177	0.184291725	-0.323936969	0.09879349	0.943582789	0.093219837	0	0.076923077	J30_RANDLE	JLin7
852	Los Angeles Lakers	Julius_Randle	Carlos_Boozer	Carlos_Boozer.Julius_Randle	0	1	0	1.342617311	0	0.117647059	0	0.157954978	0	-1.582795213	1.532706959	-2.425961237	0.541764569	0.541764569	0.293508849	0.171301732	-1.256590168	-0.215256073	-1.757740177	1.337261773	-2.350558746	0.09879349	0.16558123	0.016358348	0	0.076923077	J30_RANDLE	MisterCBooz
853	Los Angeles Lakers	Julius_Randle	Nick_Young	Julius_Randle.Nick_Young	1	1	0	1.342617311	0	0	0	0	0	-1.582795213	0.688502144	-1.089757898	0.541764569	-0.04730399	-0.025627626	0.171301732	-2.208518102	-0.378322977	-1.757740177	0.751422668	-1.320805814	0.09879349	0.518598985	0.051234204	0	0.076923077	J30_RANDLE	NickSwagyPYoung
854	Los Angeles Lakers	Julius_Randle	Ryan_Kelly	Julius_Randle.Ryan_Kelly	1	1	0	1.342617311	0	0	0	0	0	-1.582795213	-0.711738267	1.126535923	0.541764569	1.130833129	0.612645323	0.171301732	1.103561733	0.189042037	-1.757740177	-0.921352562	1.619498414	0.09879349	-0.392022951	-0.038729316	0	0.076923077	J30_RANDLE	RyanKelly34
855	Los Angeles Lakers	Julius_Randle	Wayne_Ellington	Julius_Randle.Wayne_Ellington	1	1	0	1.342617311	0	0	0	0	0	-1.582795213	0.112163715	-0.177532191	0.541764569	-0.93090683	-0.504332338	0.171301732	-0.591814049	-0.101378772	-1.757740177	0.404290444	-0.710637557	0.09879349	-0.876577821	-0.086600182	0	0.076923077	J30_RANDLE	WayneElli22
856	Los Angeles Lakers	Julius_Randle	Ed_Davis	Ed_Davis.Julius_Randle	0	1	0	1.342617311	0	0	0	0	0	-1.582795213	-0.270970355	0.42889058	0.541764569	0.836298849	0.453077086	0.171301732	0.977686965	0.167479471	-1.757740177	0.184291725	-0.323936969	0.09879349	-0.819460987	-0.080957411	0	0.076923077	J30_RANDLE	eddavis32
857	Los Angeles Lakers	Julius_Randle	Kobe_Bryant	Julius_Randle.Kobe_Bryant	1	1	0	1.342617311	0	1	0	1.342617311	0	-1.582795213	2.308799048	-3.654356081	0.541764569	-0.34183827	-0.185195863	0.171301732	-1.533908017	-0.2627611	-1.757740177	1.795173785	-3.155449086	0.09879349	1.79191963	0.177029994	0	0.076923077	J30_RANDLE	kobebryant
858	Los Angeles Lakers	Jordan_Clarkson	Jabari_Brown	Jabari_Brown.Jordan_Clarkson	1	1	0	1.342617311	0	0	0	0	0	-0.990083533	-1.117139959	1.106061877	-0.63637255	-0.93090683	0.592403554	0.85377899	-1.109080674	-0.946909779	-1.757740177	-1.757740177	3.089650528	-1.361687785	-3.121253676	4.250173005	1	0.076923077	JClark5on	Bari_BrownIDF
859	Los Angeles Lakers	Jordan_Clarkson	Robert_Sacre	Jordan_Clarkson.Robert_Sacre	1	1	0	1.342617311	0	0	0	0	0	-0.990083533	-0.271625284	0.268931721	-0.63637255	1.425367409	-0.907064693	0.85377899	-2.061008608	-1.759645849	-1.757740177	-0.432097171	0.759514557	-1.361687785	-0.876577821	1.193625311	0	0.076923077	JClark5on	Bobby_Sacre
860	Los Angeles Lakers	Jordan_Clarkson	Julius_Randle	Jordan_Clarkson.Julius_Randle	1	1	0	1.342617311	0	0	0	0	0	-0.990083533	-1.582795213	1.567099477	-0.63637255	0.541764569	-0.344764101	0.85377899	0.171301732	0.14625382	-1.757740177	-1.757740177	3.089650528	-1.361687785	0.09879349	-0.134525889	0	0.076923077	JClark5on	J30_RANDLE
861	Los Angeles Lakers	Jordan_Clarkson	Jeremy_Lin	Jeremy_Lin.Jordan_Clarkson	1	1	0	1.342617311	0	0	0	0	0	-0.990083533	-0.083660366	0.082830751	-0.63637255	-1.22544111	0.779837085	0.85377899	0.22440515	0.191592402	-1.757740177	0.184291725	-0.323936969	-1.361687785	0.943582789	-1.284865158	0	0.076923077	JClark5on	JLin7
862	Los Angeles Lakers	Jordan_Clarkson	Carlos_Boozer	Carlos_Boozer.Jordan_Clarkson	1	1	0	1.342617311	0	0.117647059	0	0.157954978	0	-0.990083533	1.532706959	-1.517507921	-0.63637255	0.541764569	-0.344764101	0.85377899	-1.256590168	-1.072850285	-1.757740177	1.337261773	-2.350558746	-1.361687785	0.16558123	-0.225469938	0	0.076923077	JClark5on	MisterCBooz
863	Los Angeles Lakers	Jordan_Clarkson	Nick_Young	Jordan_Clarkson.Nick_Young	1	1	0	1.342617311	0	0	0	0	0	-0.990083533	0.688502144	-0.681674635	-0.63637255	-0.04730399	0.030102961	0.85377899	-2.208518102	-1.885586356	-1.757740177	0.751422668	-1.320805814	-1.361687785	0.518598985	-0.706169903	0	0.076923077	JClark5on	NickSwagyPYoung
864	Los Angeles Lakers	Jordan_Clarkson	Ryan_Kelly	Jordan_Clarkson.Ryan_Kelly	1	1	0	1.342617311	0	0	0	0	0	-0.990083533	-0.711738267	0.704680338	-0.63637255	1.130833129	-0.719631162	0.85377899	1.103561733	0.942197823	-1.757740177	-0.921352562	1.619498414	-1.361687785	-0.392022951	0.533812864	0	0.076923077	JClark5on	RyanKelly34
865	Los Angeles Lakers	Jordan_Clarkson	Wayne_Ellington	Jordan_Clarkson.Wayne_Ellington	1	1	0	1.342617311	0	0	0	0	0	-0.990083533	0.112163715	-0.111051447	-0.63637255	-0.93090683	0.592403554	0.85377899	-0.591814049	-0.505278402	-1.757740177	0.404290444	-0.710637557	-1.361687785	-0.876577821	1.193625311	0	0.076923077	JClark5on	WayneElli22
866	Los Angeles Lakers	Jordan_Clarkson	Ed_Davis	Ed_Davis.Jordan_Clarkson	1	1	0	1.342617311	0	0	0	0	0	-0.990083533	-0.270970355	0.268283286	-0.63637255	0.836298849	-0.532197632	0.85377899	0.977686965	0.83472859	-1.757740177	0.184291725	-0.323936969	-1.361687785	-0.819460987	1.115850017	0	0.076923077	JClark5on	eddavis32
867	Los Angeles Lakers	Jordan_Clarkson	Kobe_Bryant	Jordan_Clarkson.Kobe_Bryant	0	1	0	1.342617311	0	1	0	1.342617311	0	-0.990083533	2.308799048	-2.285903919	-0.63637255	-0.34183827	0.217536492	0.85377899	-1.533908017	-1.309618438	-1.757740177	1.795173785	-3.155449086	-1.361687785	1.79191963	-2.440035072	0	0.076923077	JClark5on	kobebryant
868	Los Angeles Clippers	Jamal_Crawford	Austin_Rivers	Austin_Rivers.Jamal_Crawford	1	1	0	-0.067070385	0	0	0	0	0	1.932214279	-1.026104684	-1.982654123	-0.63637255	-0.93090683	0.592403554	-0.609515189	0.299143294	-0.182332381	1.50993473	-0.432097171	-0.652438525	0.590372186	-0.070414364	-0.041570682	0	0.076923077	JCrossover	AustinRivers25
869	Los Angeles Clippers	Jamal_Crawford	Chris_Paul	Chris_Paul.Jamal_Crawford	1	1	0	-0.067070385	0	0.470588235	0	-0.031562534	0	1.932214279	0.705530325	1.363235768	-0.63637255	-2.10904395	1.342137677	-0.609515189	0.981620552	-0.598312636	1.50993473	1.02067934	1.541159184	0.590372186	1.662139104	0.981280696	0	0.230769231	JCrossover	CP3
870	Los Angeles Clippers	Jamal_Crawford	Ekpe_Udoh	Ekpe_Udoh.Jamal_Crawford	1	1	0	-0.067070385	0	0	0	0	0	1.932214279	0.218262381	0.421729689	-0.63637255	0.836298849	-0.532197632	-0.609515189	0.54499245	-0.332181176	1.50993473	0.184291725	0.278268476	0.590372186	-0.876577821	-0.517507164	0	0.076923077	JCrossover	EkpeUdoh
871	Los Angeles Clippers	Jamal_Crawford	J.J._Redick	J.J._Redick.Jamal_Crawford	1	1	0	-0.067070385	0	0	0	0	0	1.932214279	0.912488216	1.76312276	-0.63637255	-0.93090683	0.592403554	-0.609515189	-0.401035104	0.244436987	1.50993473	0.893545835	1.349195889	0.590372186	0.771422991	0.455426678	0	0.153846154	JCrossover	JJRedick
872	Los Angeles Clippers	Jamal_Crawford	Jordan_Hamilton	Jamal_Crawford.Jordan_Hamilton	1	1	0	-0.067070385	0	0	0	0	0	1.932214279	-0.590576212	-1.141119791	-0.63637255	-0.04730399	0.030102961	-0.609515189	-0.334164133	0.203678115	1.50993473	-0.084964947	-0.128291524	0.590372186	-2.360334183	-1.393475651	0	0.076923077	JCrossover	J_Goin_HAM
873	Los Angeles Clippers	Jamal_Crawford	Matt_Barnes	Jamal_Crawford.Matt_Barnes	1	1	0	-0.067070385	0	0	0	0	0	1.932214279	1.939418508	3.747372134	-0.63637255	-0.04730399	0.030102961	-0.609515189	0.535158484	-0.326187224	1.50993473	1.240678059	1.873342891	0.590372186	0.201518873	0.118971137	0	0.307692308	JCrossover	Matt_Barnes22
874	Los Angeles Clippers	Jamal_Crawford	C.J._Wilcox	C.J._Wilcox.Jamal_Crawford	1	1	0	-0.067070385	0	0	0	0	0	1.932214279	-0.646245264	-1.248684326	-0.63637255	-0.63637255	0.404970023	-0.609515189	0.881314096	-0.537174327	1.50993473	-1.757740177	-2.65407294	0.590372186	-0.718132526	-0.423965469	0	0.076923077	JCrossover	UCjwilcox23W
875	Los Angeles Clippers	Jamal_Crawford	Blake_Griffin	Blake_Griffin.Jamal_Crawford	1	1	0	-0.067070385	0	0.294117647	0	-0.019726584	0	1.932214279	-0.217921023	-0.421070112	-0.63637255	0.836298849	-0.532197632	-0.609515189	1.125196459	-0.685824332	1.50993473	0.184291725	0.278268476	0.590372186	1.557699221	0.919622294	0	0.230769231	JCrossover	blakegriffin32
876	Los Angeles Clippers	Jamal_Crawford	Dahntay_Jones	Dahntay_Jones.Jamal_Crawford	1	1	0	-0.067070385	0	0	0	0	0	1.932214279	1.747524008	3.376590841	-0.63637255	-0.34183827	0.217536492	-0.609515189	0.824277092	-0.502409407	1.50993473	1.135685584	1.714811106	0.590372186	-1.58295526	-0.934532757	0	0.076923077	JCrossover	dahntay1
877	Los Angeles Clippers	Jamal_Crawford	DeAndre_Jordan	DeAndre_Jordan.Jamal_Crawford	1	1	0	-0.067070385	0	0	0	0	0	1.932214279	-0.062047674	-0.119889402	-0.63637255	1.130833129	-0.719631162	-0.609515189	1.018989624	-0.621089653	1.50993473	0.590296711	0.891309505	0.590372186	1.200041038	0.708470851	0	0.230769231	JCrossover	deandrejordan6
878	Los Angeles Clippers	Jamal_Crawford	Glen_Davis	Glen_Davis.Jamal_Crawford	0	1	0	-0.067070385	0	0	0	0	0	1.932214279	0.548347116	1.059524128	-0.63637255	0.541764569	-0.344764101	-0.609515189	0.360113884	-0.219494882	1.50993473	0.751422668	1.134599184	0.590372186	-0.876577821	-0.517507164	0	0.153846154	JCrossover	iambigbaby11
879	Los Angeles Clippers	Jamal_Crawford	Spencer_Hawes	Jamal_Crawford.Spencer_Hawes	1	1	0	-0.067070385	0	0	0	0	0	1.932214279	-0.007033553	-0.013590331	-0.63637255	1.719901689	-1.094498224	-0.609515189	-0.155185948	0.094588192	1.50993473	0.751422668	1.134599184	0.590372186	0.568200933	0.335450027	0	0.076923077	JCrossover	spencerhawes00
880	Houston Rockets	James_Harden	Clint_Capela	Clint_Capela.James_Harden	0	1	0.176470588	0.222184413	0.039209014	0	0	0	0	-0.324674619	-1.455083857	0.472428797	-0.63637255	0.836298849	-0.532197632	0.999321691	-1.913499114	-1.912201171	0.404290444	-1.757740177	-0.710637557	1.407794821	-0.661288203	-0.930958108	0	0.076923077	JHarden13	CapelaClint
881	Houston Rockets	James_Harden	Donatas_Motiejunas	Donatas_Motiejunas.James_Harden	0	1	0.176470588	0.222184413	0.039209014	0	0	0	0	-0.324674619	-0.58009733	0.188342879	-0.63637255	1.425367409	-0.907064693	0.999321691	-1.526040844	-1.525005717	0.404290444	-0.432097171	-0.174692757	1.407794821	-0.47924832	-0.674683302	0	0.230769231	JHarden13	DonatasMot
882	Houston Rockets	James_Harden	Dwight_Howard	Dwight_Howard.James_Harden	0	1	0.176470588	0.222184413	0.039209014	0.470588235	0.083044983	0.104557371	0.018451301	-0.324674619	0.564065437	-0.183137731	-0.63637255	1.130833129	-0.719631162	0.999321691	1.49495359	1.49393955	0.404290444	1.135685584	0.459146829	1.407794821	1.71634647	2.416263671	0	0.153846154	JHarden13	DwightHoward
883	Houston Rockets	James_Harden	K.J._McDaniels	James_Harden.K.J._McDaniels	0	1	0.176470588	0.222184413	0.039209014	0	0	0	0	-0.324674619	-1.15185125	0.373976865	-0.63637255	-0.34183827	0.217536492	0.999321691	0.812476332	0.811925222	0.404290444	-1.757740177	-0.710637557	1.407794821	-1.361687785	-1.916977011	0	0.076923077	JHarden13	KJMcDaniels
884	Houston Rockets	James_Harden	Pablo_Prigioni	James_Harden.Pablo_Prigioni	0	1	0.176470588	0.222184413	0.039209014	0	0	0	0	-0.324674619	2.612031653	-0.848060381	-0.63637255	-1.22544111	0.779837085	0.999321691	-1.219221097	-1.218394088	0.404290444	-0.432097171	-0.174692757	1.407794821	-0.385589696	-0.542831178	0	0.076923077	JHarden13	PPrigioni9
885	Houston Rockets	James_Harden	Terrence_Jones	James_Harden.Terrence_Jones	1	1	0.176470588	0.222184413	0.039209014	0	0	0	0	-0.324674619	-0.891844028	0.28955912	-0.63637255	0.541764569	-0.344764101	0.999321691	0.779040847	0.778512417	0.404290444	-0.432097171	-0.174692757	1.407794821	-0.407779785	-0.57407027	0	0.230769231	JHarden13	TerrenceJones1
886	Houston Rockets	James_Harden	Corey_Brewer	Corey_Brewer.James_Harden	0	1	0.176470588	0.222184413	0.039209014	0	0	0	0	-0.324674619	0.507086524	-0.164638124	-0.63637255	0.541764569	-0.344764101	0.999321691	0.338479159	0.338249565	0.404290444	0.751422668	0.303793004	1.407794821	0.469080469	0.660369055	0	0.076923077	JHarden13	TheCoreyBrewer
887	Houston Rockets	James_Harden	Trevor_Ariza	James_Harden.Trevor_Ariza	1	1	0.176470588	0.222184413	0.039209014	0	0	0	0	-0.324674619	0.669509174	-0.217372636	-0.63637255	0.24723029	-0.15733057	0.999321691	0.875413716	0.874819915	0.404290444	1.135685584	0.459146829	1.407794821	0.963413315	1.356288275	0	0.076923077	JHarden13	TrevorAriza
888	Houston Rockets	James_Harden	Nick_Johnson	James_Harden.Nick_Johnson	0	1	0.176470588	0.222184413	0.039209014	0	0	0	0	-0.324674619	-1.119759678	0.363557547	-0.63637255	-1.22544111	0.779837085	0.999321691	-1.671583544	-1.670449694	0.404290444	-1.757740177	-0.710637557	1.407794821	-1.361687785	-1.916977011	0	0.076923077	JHarden13	iRocket3
889	Houston Rockets	James_Harden	Jason_Terry	James_Harden.Jason_Terry	0	1	0.176470588	0.222184413	0.039209014	0	0	0	0	-0.324674619	2.53278512	-0.822331043	-0.63637255	-1.51997539	0.967270615	0.999321691	1.146831185	1.146053279	0.404290444	1.587810283	0.641936525	1.407794821	0.648649204	0.913164989	0	0.076923077	JHarden13	jasonterry31
890	Houston Rockets	James_Harden	Patrick_Beverley	James_Harden.Patrick_Beverley	1	1	0.176470588	0.222184413	0.039209014	0	0	0	0	-0.324674619	-0.056153303	0.018231552	-0.63637255	-1.81450967	1.154704146	0.999321691	0.700369117	0.69989405	0.404290444	-0.432097171	-0.174692757	1.407794821	-0.876577821	-1.234041716	0	0.230769231	JHarden13	patbev21
891	Los Angeles Clippers	J.J._Redick	Austin_Rivers	Austin_Rivers.J.J._Redick	1	1	0	-0.067070385	0	0	0	0	0	0.912488216	-1.026104684	-0.936308432	-0.93090683	-0.93090683	0.866587527	-0.401035104	0.299143294	-0.119966962	0.893545835	-0.432097171	-0.386098627	0.771422991	-0.070414364	-0.054319259	1	0.076923077	JJRedick	AustinRivers25
892	Los Angeles Clippers	J.J._Redick	Chris_Paul	Chris_Paul.J.J._Redick	1	1	0	-0.067070385	0	0.470588235	0	-0.031562534	0	0.912488216	0.705530325	0.643788107	-0.93090683	-2.10904395	1.963323418	-0.401035104	0.981620552	-0.3936643	0.893545835	1.02067934	0.912023773	0.771422991	1.662139104	1.282212319	0	0.153846154	JJRedick	CP3
893	Los Angeles Clippers	J.J._Redick	Ekpe_Udoh	Ekpe_Udoh.J.J._Redick	1	1	0	-0.067070385	0	0	0	0	0	0.912488216	0.218262381	0.199161851	-0.93090683	0.836298849	-0.778516311	-0.401035104	0.54499245	-0.218561104	0.893545835	0.184291725	0.164673103	0.771422991	-0.876577821	-0.676212285	0	0.153846154	JJRedick	EkpeUdoh
894	Los Angeles Clippers	J.J._Redick	Jamal_Crawford	J.J._Redick.Jamal_Crawford	1	1	0	-0.067070385	0	0	0	0	0	0.912488216	1.932214279	1.76312276	-0.93090683	-0.63637255	0.592403554	-0.401035104	-0.609515189	0.244436987	0.893545835	1.50993473	1.349195889	0.771422991	0.590372186	0.455426678	0	0.153846154	JJRedick	JCrossover
895	Los Angeles Clippers	J.J._Redick	Jordan_Hamilton	J.J._Redick.Jordan_Hamilton	0	1	0	-0.067070385	0	0	0	0	0	0.912488216	-0.590576212	-0.538893834	-0.93090683	-0.04730399	0.044035608	-0.401035104	-0.334164133	0.134011548	0.893545835	-0.084964947	-0.075920074	0.771422991	-2.360334183	-1.820816055	0	0.076923077	JJRedick	J_Goin_HAM
896	Los Angeles Clippers	J.J._Redick	Matt_Barnes	J.J._Redick.Matt_Barnes	1	1	0	-0.067070385	0	0	0	0	0	0.912488216	1.939418508	1.769696534	-0.93090683	-0.04730399	0.044035608	-0.401035104	0.535158484	-0.214617338	0.893545835	1.240678059	1.108602712	0.771422991	0.201518873	0.155456292	0	0.230769231	JJRedick	Matt_Barnes22
897	Los Angeles Clippers	J.J._Redick	C.J._Wilcox	C.J._Wilcox.J.J._Redick	0	1	0	-0.067070385	0	0	0	0	0	0.912488216	-0.646245264	-0.589691188	-0.93090683	-0.63637255	0.592403554	-0.401035104	0.881314096	-0.35343789	0.893545835	-1.757740177	-1.570621414	0.771422991	-0.718132526	-0.553983941	0	0.076923077	JJRedick	UCjwilcox23W
898	Los Angeles Clippers	J.J._Redick	Blake_Griffin	Blake_Griffin.J.J._Redick	1	1	0	-0.067070385	0	0.294117647	0	-0.019726584	0	0.912488216	-0.217921023	-0.198850365	-0.93090683	0.836298849	-0.778516311	-0.401035104	1.125196459	-0.451243279	0.893545835	0.184291725	0.164673103	0.771422991	1.557699221	1.201644992	0	0.153846154	JJRedick	blakegriffin32
899	Los Angeles Clippers	J.J._Redick	Dahntay_Jones	Dahntay_Jones.J.J._Redick	0	1	0	-0.067070385	0	0	0	0	0	0.912488216	1.747524008	1.594595064	-0.93090683	-0.34183827	0.318219581	-0.401035104	0.824277092	-0.330564049	0.893545835	1.135685584	1.014787123	0.771422991	-1.58295526	-1.221128082	1	0.076923077	JJRedick	dahntay1
900	Los Angeles Clippers	J.J._Redick	DeAndre_Jordan	DeAndre_Jordan.J.J._Redick	1	1	0	-0.067070385	0	0	0	0	0	0.912488216	-0.062047674	-0.056617771	-0.93090683	1.130833129	-1.052700284	-0.401035104	1.018989624	-0.40865061	0.893545835	0.590296711	0.527457167	0.771422991	1.200041038	0.925739247	0	0.153846154	JJRedick	deandrejordan6
901	Los Angeles Clippers	J.J._Redick	Glen_Davis	Glen_Davis.J.J._Redick	1	1	0	-0.067070385	0	0	0	0	0	0.912488216	0.548347116	0.500360282	-0.93090683	0.541764569	-0.504332338	-0.401035104	0.360113884	-0.144418309	0.893545835	0.751422668	0.671430595	0.771422991	-0.876577821	-0.676212285	0	0.307692308	JJRedick	iambigbaby11
902	Los Angeles Clippers	J.J._Redick	Spencer_Hawes	J.J._Redick.Spencer_Hawes	1	1	0	-0.067070385	0	0	0	0	0	0.912488216	-0.007033553	-0.006418034	-0.93090683	1.719901689	-1.60106823	-0.401035104	-0.155185948	0.062235013	0.893545835	0.751422668	0.671430595	0.771422991	0.568200933	0.438323263	0	0.076923077	JJRedick	spencerhawes00
903	Memphis Grizzlies	Jon_Leuer	Courtney_Lee	Courtney_Lee.Jon_Leuer	1	1	0	0.310685327	0	0	0	0	0	-0.256561896	0.607290819	-0.155807684	0.836298849	-0.63637255	-0.532197632	1.093727767	-0.715722024	-0.782805051	-0.084964947	0.590296711	-0.050154529	-0.83092461	0.590372186	-0.490554779	0	0.153846154	JLeu30	CourtneyLee2211
904	Memphis Grizzlies	Jon_Leuer	Jarnell_Stokes	Jarnell_Stokes.Jon_Leuer	1	1	0	0.310685327	0	0	0	0	0	-0.256561896	-1.369288021	0.35130713	0.836298849	0.541764569	0.453077086	1.093727767	0.096563589	0.105614278	-0.084964947	-1.757740177	0.1493463	-0.83092461	-1.068164676	0.887564318	0	0.076923077	JLeu30	JarnellStokes
905	Memphis Grizzlies	Jon_Leuer	Zach_Randolph	Jon_Leuer.Zach_Randolph	1	1	0	0.310685327	0	0.117647059	0	0.036551215	0	-0.256561896	1.615883073	-0.414574024	0.836298849	0.541764569	0.453077086	1.093727767	0.051327344	0.056138141	-0.084964947	1.426684326	-0.121218158	-0.83092461	1.501157551	-1.247348753	0	0.230769231	JLeu30	MacBo50
906	Memphis Grizzlies	Jon_Leuer	Nick_Calathes	Jon_Leuer.Nick_Calathes	1	1	0	0.310685327	0	0	0	0	0	-0.256561896	-0.193688611	0.049693117	0.836298849	-0.34183827	-0.285878952	1.093727767	0.367981057	0.4024711	-0.084964947	-0.921352562	0.078282671	-0.83092461	-0.970460266	0.806379318	0	0.153846154	JLeu30	Nick_Calathes15
907	Memphis Grizzlies	Jon_Leuer	Russ_Smith	Jon_Leuer.Russ_Smith	0	1	0	0.310685327	0	0	0	0	0	-0.256561896	-0.718287568	0.18428522	0.836298849	-2.10904395	-1.763791029	1.093727767	-1.706985823	-1.866977793	-0.084964947	-1.757740177	0.1493463	-0.83092461	-1.361687785	1.131459892	0	0.076923077	JLeu30	Sir_Saudade
908	Memphis Grizzlies	Jon_Leuer	Tony_Allen	Jon_Leuer.Tony_Allen	1	1	0	0.310685327	0	0	0	0	0	-0.256561896	1.498650595	-0.384496638	0.836298849	-0.93090683	-0.778516311	1.093727767	-0.220090125	-0.240718681	-0.084964947	1.135685584	-0.096493465	-0.83092461	0.491324723	-0.408253804	0	0.230769231	JLeu30	aa000G9
909	Memphis Grizzlies	Jon_Leuer	Jeff_Green	Jeff_Green.Jon_Leuer	0	1	0	0.310685327	0	0	0	0	0	-0.256561896	0.391818838	-0.100525784	0.836298849	0.541764569	0.453077086	1.093727767	0.818376712	0.895081334	-0.084964947	0.590296711	-0.050154529	-0.83092461	1.020865009	-0.84826186	0	0.076923077	JLeu30	jeff_green22
910	Memphis Grizzlies	Jon_Leuer	Jordan_Adams	Jon_Leuer.Jordan_Adams	1	1	0	0.310685327	0	0	0	0	0	-0.256561896	-1.488485289	0.381888607	0.836298849	-0.63637255	-0.532197632	1.093727767	-0.119783669	-0.131010725	-0.084964947	-1.757740177	0.1493463	-0.83092461	-0.560602914	0.465818758	0	0.076923077	JLeu30	jordanadams1231
911	Memphis Grizzlies	Jon_Leuer	Kosta_Koufos	Jon_Leuer.Kosta_Koufos	1	1	0	0.310685327	0	0	0	0	0	-0.256561896	-0.204822421	0.052549629	0.836298849	1.425367409	1.192033124	1.093727767	-0.021444006	-0.023453905	-0.084964947	0.590296711	-0.050154529	-0.83092461	0.099517343	-0.082691409	0	0.153846154	JLeu30	kostakoufos
912	Memphis Grizzlies	Jon_Leuer	Mike_Conley	Jon_Leuer.Mike_Conley	1	1	0	0.310685327	0	0	0	0	0	-0.256561896	0.123952455	-0.031801477	0.836298849	-1.81450967	-1.517472349	1.093727767	0.946218273	1.034905199	-0.084964947	0.751422668	-0.063844587	-0.83092461	0.974373415	-0.80963085	0	0.230769231	JLeu30	mconley11
913	Memphis Grizzlies	Jon_Leuer	Vince_Carter	Jon_Leuer.Vince_Carter	1	1	0	0.310685327	0	0.470588235	0	0.14620486	0	-0.256561896	2.684728887	-0.688799133	0.836298849	-0.34183827	-0.285878952	1.093727767	0.263741015	0.288460871	-0.084964947	1.66096312	-0.141123643	-0.83092461	0.317754638	-0.264030149	0	0.076923077	JLeu30	mrvincecarter15
914	Los Angeles Lakers	Jeremy_Lin	Jabari_Brown	Jabari_Brown.Jeremy_Lin	0	1	0	1.342617311	0	0	0	0	0	-0.083660366	-1.117139959	0.093460338	-1.22544111	-0.93090683	1.1407715	0.22440515	-1.109080674	-0.248883415	0.184291725	-1.757740177	-0.323936969	0.943582789	-3.121253676	-2.945161249	0	0.076923077	JLin7	Bari_BrownIDF
915	Los Angeles Lakers	Jeremy_Lin	Robert_Sacre	Jeremy_Lin.Robert_Sacre	1	1	0	1.342617311	0	0	0	0	0	-0.083660366	-0.271625284	0.022724271	-1.22544111	1.425367409	-1.74670382	0.22440515	-2.061008608	-0.462500946	0.184291725	-0.432097171	-0.079631933	0.943582789	-0.876577821	-0.827123745	0	0.076923077	JLin7	Bobby_Sacre
916	Los Angeles Lakers	Jeremy_Lin	Julius_Randle	Jeremy_Lin.Julius_Randle	0	1	0	1.342617311	0	0	0	0	0	-0.083660366	-1.582795213	0.132417227	-1.22544111	0.541764569	-0.663900575	0.22440515	0.171301732	0.038440991	0.184291725	-1.757740177	-0.323936969	0.943582789	0.09879349	0.093219837	0	0.076923077	JLin7	J30_RANDLE
917	Los Angeles Lakers	Jeremy_Lin	Jordan_Clarkson	Jeremy_Lin.Jordan_Clarkson	0	1	0	1.342617311	0	0	0	0	0	-0.083660366	-0.990083533	0.082830751	-1.22544111	-0.63637255	0.779837085	0.22440515	0.85377899	0.191592402	0.184291725	-1.757740177	-0.323936969	0.943582789	-1.361687785	-1.284865158	0	0.076923077	JLin7	JClark5on
918	Los Angeles Lakers	Jeremy_Lin	Carlos_Boozer	Carlos_Boozer.Jeremy_Lin	1	1	0	1.342617311	0	0.117647059	0	0.157954978	0	-0.083660366	1.532706959	-0.128226825	-1.22544111	0.541764569	-0.663900575	0.22440515	-1.256590168	-0.281985305	0.184291725	1.337261773	0.246446279	0.943582789	0.16558123	0.156239598	0	0.076923077	JLin7	MisterCBooz
919	Los Angeles Lakers	Jeremy_Lin	Nick_Young	Jeremy_Lin.Nick_Young	1	1	0	1.342617311	0	0	0	0	0	-0.083660366	0.688502144	-0.057600342	-1.22544111	-0.04730399	0.057968255	0.22440515	-2.208518102	-0.495602836	0.184291725	0.751422668	0.13848098	0.943582789	0.518598985	0.489341076	0	0.076923077	JLin7	NickSwagyPYoung
920	Los Angeles Lakers	Jeremy_Lin	Ryan_Kelly	Jeremy_Lin.Ryan_Kelly	1	1	0	1.342617311	0	0	0	0	0	-0.083660366	-0.711738267	0.059544284	-1.22544111	1.130833129	-1.385769405	0.22440515	1.103561733	0.247644936	0.184291725	-0.921352562	-0.169797653	0.943582789	-0.392022951	-0.369906109	0	0.076923077	JLin7	RyanKelly34
921	Los Angeles Lakers	Jeremy_Lin	Wayne_Ellington	Jeremy_Lin.Wayne_Ellington	1	1	0	1.342617311	0	0	0	0	0	-0.083660366	0.112163715	-0.009383657	-1.22544111	-0.93090683	1.1407715	0.22440515	-0.591814049	-0.132806121	0.184291725	0.404290444	0.074507383	0.943582789	-0.876577821	-0.827123745	0	0.076923077	JLin7	WayneElli22
922	Los Angeles Lakers	Jeremy_Lin	Ed_Davis	Ed_Davis.Jeremy_Lin	1	1	0	1.342617311	0	0	0	0	0	-0.083660366	-0.270970355	0.022669479	-1.22544111	0.836298849	-1.02483499	0.22440515	0.977686965	0.21939799	0.184291725	0.184291725	0.03396344	0.943582789	-0.819460987	-0.773229284	0	0.076923077	JLin7	eddavis32
923	Los Angeles Lakers	Jeremy_Lin	Kobe_Bryant	Jeremy_Lin.Kobe_Bryant	1	1	0	1.342617311	0	1	0	1.342617311	0	-0.083660366	2.308799048	-0.193154974	-1.22544111	-0.34183827	0.41890267	0.22440515	-1.533908017	-0.344216859	0.184291725	1.795173785	0.330835673	0.943582789	1.79191963	1.690824522	0	0.076923077	JLin7	kobebryant
924	Toronto Raptors	Jonas_Valanciunas	Lucas_Nogueira	Jonas_Valanciunas.Lucas_Nogueira	1	1	0	-0.928566039	0	0	0	0	0	-0.969125771	-1.022175105	0.990616237	1.425367409	1.425367409	2.031672252	-2.188850169	0.175235319	-0.383563857	-0.432097171	-1.757740177	0.759514557	0.267126248	-0.337708487	-0.090210801	0	0.076923077	JValanciunas	Bebe92
925	Toronto Raptors	Jonas_Valanciunas	Bruno_Caboclo	Bruno_Caboclo.Jonas_Valanciunas	1	1	0	-0.928566039	0	0	0	0	0	-0.969125771	-1.776654502	1.721801664	1.425367409	0.541764569	0.772213561	-2.188850169	-2.477968777	5.423902378	-0.432097171	-1.757740177	0.759514557	0.267126248	-0.493533775	-0.131835826	0	0.076923077	JValanciunas	Bruno_Caboclo
926	Toronto Raptors	Jonas_Valanciunas	DeMar_DeRozan	DeMar_DeRozan.Jonas_Valanciunas	1	1	0	-0.928566039	0	0.058823529	0	-0.054621532	0	-0.969125771	-0.312230947	0.302591057	1.425367409	-0.04730399	-0.067425566	-2.188850169	1.048491522	-2.294990846	-0.432097171	0.404290444	-0.174692757	0.267126248	1.097602329	0.293198392	0	0.230769231	JValanciunas	DeMar_DeRozan
927	Toronto Raptors	Jonas_Valanciunas	Amir_Johnson	Amir_Johnson.Jonas_Valanciunas	1	1	0	-0.928566039	0	0	0	0	0	-0.969125771	0.23070605	-0.223583179	1.425367409	0.541764569	0.772213561	-2.188850169	0.434852028	-0.951825935	-0.432097171	1.02067934	-0.441032655	0.267126248	0.796163818	0.212676253	0	0.230769231	JValanciunas	IamAmirJohnson
928	Toronto Raptors	Jonas_Valanciunas	Kyle_Lowry	Jonas_Valanciunas.Kyle_Lowry	1	1	0	-0.928566039	0	0.058823529	0	-0.054621532	0	-0.969125771	0.493987925	-0.478736428	1.425367409	-2.10904395	-3.006162511	-2.188850169	1.166499117	-2.553291791	-0.432097171	0.893545835	-0.386098627	0.267126248	1.239325579	0.331056392	0	0.230769231	JValanciunas	Klow7
929	Toronto Raptors	Jonas_Valanciunas	Tyler_Hansbrough	Jonas_Valanciunas.Tyler_Hansbrough	0	1	0	-0.928566039	0	0	0	0	0	-0.969125771	0.586987989	-0.568865188	1.425367409	0.541764569	0.772213561	-2.188850169	1.146831185	-2.510241633	-0.432097171	0.404290444	-0.174692757	0.267126248	0.184391794	0.049255888	0	0.153846154	JValanciunas	THANS50
930	Toronto Raptors	Jonas_Valanciunas	Terrence_Ross	Jonas_Valanciunas.Terrence_Ross	1	1	0	-0.928566039	0	0	0	0	0	-0.969125771	-0.670477675	0.649777194	1.425367409	-0.04730399	-0.067425566	-2.188850169	-0.082414597	0.180393205	-0.432097171	-0.432097171	0.186707965	0.267126248	0.041016039	0.01095646	0	0.230769231	JValanciunas	T_DotFlight31
931	Toronto Raptors	Jonas_Valanciunas	Lou_Williams	Jonas_Valanciunas.Lou_Williams	1	1	0	-0.928566039	0	0	0	0	0	-0.969125771	0.352523038	-0.341639161	1.425367409	-1.81450967	-2.586342948	-2.188850169	0.926550341	-2.02807987	-0.432097171	1.02067934	-0.441032655	0.267126248	0.590372186	0.157703907	0	0.076923077	JValanciunas	TeamLou23
932	Toronto Raptors	Jonas_Valanciunas	Chuck_Hayes	Chuck_Hayes.Jonas_Valanciunas	1	1	0	-0.928566039	0	0	0	0	0	-0.969125771	1.160706699	-1.124870774	1.425367409	-0.34183827	-0.48724513	-2.188850169	-0.42266983	0.925160928	-0.432097171	1.02067934	-0.441032655	0.267126248	0.66374933	0.177304868	0	0.153846154	JValanciunas	c_hayes44
933	Toronto Raptors	Jonas_Valanciunas	Greg_Stiemsma	Greg_Stiemsma.Jonas_Valanciunas	1	1	0	-0.928566039	0	0	0	0	0	-0.969125771	0.611875331	-0.592984151	1.425367409	1.130833129	1.611852688	-2.188850169	1.215668949	-2.660917184	-0.432097171	-0.084964947	0.036713113	0.267126248	-0.876577821	-0.234156944	0	0.076923077	JValanciunas	gregstiemsma
934	Toronto Raptors	Jonas_Valanciunas	Greivis_Vasquez	Greivis_Vasquez.Jonas_Valanciunas	1	1	0	-0.928566039	0	0	0	0	0	-0.969125771	0.299473703	-0.290227684	1.425367409	-0.34183827	-0.48724513	-2.188850169	0.423051268	-0.925995841	-0.432097171	0.184291725	-0.079631933	0.267126248	0.722484894	0.192994679	0	0.153846154	JValanciunas	greivisvasquez
935	Toronto Raptors	Jonas_Valanciunas	Landry_Fields	Jonas_Valanciunas.Landry_Fields	1	1	0	-0.928566039	0	0	0	0	0	-0.969125771	-0.046329353	0.04489897	1.425367409	-0.04730399	-0.067425566	-2.188850169	0.423051268	-0.925995841	-0.432097171	0.184291725	-0.079631933	0.267126248	0.702985217	0.187785803	0	0.230769231	JValanciunas	landryfields
936	Toronto Raptors	Jonas_Valanciunas	Patrick_Patterson	Jonas_Valanciunas.Patrick_Patterson	1	1	0	-0.928566039	0	0	0	0	0	-0.969125771	-0.216611163	0.20992346	1.425367409	0.541764569	0.772213561	-2.188850169	0.969819792	-2.122790217	-0.432097171	0.184291725	-0.079631933	0.267126248	0.645976448	0.172557265	0	0.153846154	JValanciunas	pdpatt
937	Los Angeles Clippers	Jordan_Hamilton	Austin_Rivers	Austin_Rivers.Jordan_Hamilton	0	1	0	-0.067070385	0	0	0	0	0	-0.590576212	-1.026104684	0.605993018	-0.04730399	-0.93090683	0.044035608	-0.334164133	0.299143294	-0.099962959	-0.084964947	-0.432097171	0.036713113	-2.360334183	-0.070414364	0.166201431	0	0.076923077	J_Goin_HAM	AustinRivers25
938	Los Angeles Clippers	Jordan_Hamilton	Chris_Paul	Chris_Paul.Jordan_Hamilton	0	1	0	-0.067070385	0	0.470588235	0	-0.031562534	0	-0.590576212	0.705530325	-0.416669427	-0.04730399	-2.10904395	0.099766195	-0.334164133	0.981620552	-0.328022381	-0.084964947	1.02067934	-0.086721966	-2.360334183	1.662139104	-3.923203742	0	0.076923077	J_Goin_HAM	CP3
939	Los Angeles Clippers	Jordan_Hamilton	Ekpe_Udoh	Ekpe_Udoh.Jordan_Hamilton	0	1	0	-0.067070385	0	0	0	0	0	-0.590576212	0.218262381	-0.12890057	-0.04730399	0.836298849	-0.039560273	-0.334164133	0.54499245	-0.18211693	-0.084964947	0.184291725	-0.015658337	-2.360334183	-0.876577821	2.069016594	0	0.076923077	J_Goin_HAM	EkpeUdoh
940	Los Angeles Clippers	Jordan_Hamilton	Jamal_Crawford	Jamal_Crawford.Jordan_Hamilton	1	1	0	-0.067070385	0	0	0	0	0	-0.590576212	1.932214279	-1.141119791	-0.04730399	-0.63637255	0.030102961	-0.334164133	-0.609515189	0.203678115	-0.084964947	1.50993473	-0.128291524	-2.360334183	0.590372186	-1.393475651	0	0.076923077	J_Goin_HAM	JCrossover
941	Los Angeles Clippers	Jordan_Hamilton	J.J._Redick	J.J._Redick.Jordan_Hamilton	0	1	0	-0.067070385	0	0	0	0	0	-0.590576212	0.912488216	-0.538893834	-0.04730399	-0.93090683	0.044035608	-0.334164133	-0.401035104	0.134011548	-0.084964947	0.893545835	-0.075920074	-2.360334183	0.771422991	-1.820816055	0	0.076923077	J_Goin_HAM	JJRedick
942	Los Angeles Clippers	Jordan_Hamilton	Matt_Barnes	Jordan_Hamilton.Matt_Barnes	0	1	0	-0.067070385	0	0	0	0	0	-0.590576212	1.939418508	-1.145374437	-0.04730399	-0.04730399	0.002237668	-0.334164133	0.535158484	-0.178830771	-0.084964947	1.240678059	-0.105414145	-2.360334183	0.201518873	-0.475651884	0	0.076923077	J_Goin_HAM	Matt_Barnes22
943	Los Angeles Clippers	Jordan_Hamilton	C.J._Wilcox	C.J._Wilcox.Jordan_Hamilton	1	1	0	-0.067070385	0	0	0	0	0	-0.590576212	-0.646245264	0.38165708	-0.04730399	-0.63637255	0.030102961	-0.334164133	0.881314096	-0.294503561	-0.084964947	-1.757740177	0.1493463	-2.360334183	-0.718132526	1.695032748	0	0.076923077	J_Goin_HAM	UCjwilcox23W
944	Los Angeles Clippers	Jordan_Hamilton	Blake_Griffin	Blake_Griffin.Jordan_Hamilton	1	1	0	-0.067070385	0	0.294117647	0	-0.019726584	0	-0.590576212	-0.217921023	0.128698972	-0.04730399	0.836298849	-0.039560273	-0.334164133	1.125196459	-0.3760003	-0.084964947	0.184291725	-0.015658337	-2.360334183	1.557699221	-3.676690718	0	0.076923077	J_Goin_HAM	blakegriffin32
945	Los Angeles Clippers	Jordan_Hamilton	Dahntay_Jones	Dahntay_Jones.Jordan_Hamilton	0	1	0	-0.067070385	0	0	0	0	0	-0.590576212	1.747524008	-1.03204611	-0.04730399	-0.34183827	0.016170314	-0.334164133	0.824277092	-0.27544384	-0.084964947	1.135685584	-0.096493465	-2.360334183	-1.58295526	3.73630341	0	0.076923077	J_Goin_HAM	dahntay1
946	Los Angeles Clippers	Jordan_Hamilton	DeAndre_Jordan	DeAndre_Jordan.Jordan_Hamilton	1	1	0	-0.067070385	0	0	0	0	0	-0.590576212	-0.062047674	0.03664388	-0.04730399	1.130833129	-0.05349292	-0.334164133	1.018989624	-0.340509784	-0.084964947	0.590296711	-0.050154529	-2.360334183	1.200041038	-2.832497884	0	0.076923077	J_Goin_HAM	deandrejordan6
947	Los Angeles Clippers	Jordan_Hamilton	Glen_Davis	Glen_Davis.Jordan_Hamilton	0	1	0	-0.067070385	0	0	0	0	0	-0.590576212	0.548347116	-0.323840763	-0.04730399	0.541764569	-0.025627626	-0.334164133	0.360113884	-0.120337144	-0.084964947	0.751422668	-0.063844587	-2.360334183	-0.876577821	2.069016594	0	0.076923077	J_Goin_HAM	iambigbaby11
948	Los Angeles Clippers	Jordan_Hamilton	Spencer_Hawes	Jordan_Hamilton.Spencer_Hawes	0	1	0	-0.067070385	0	0	0	0	0	-0.590576212	-0.007033553	0.004153849	-0.04730399	1.719901689	-0.081358213	-0.334164133	-0.155185948	0.051857578	-0.084964947	0.751422668	-0.063844587	-2.360334183	0.568200933	-1.341144085	0	0.076923077	J_Goin_HAM	spencerhawes00
949	Milwaukee Bucks	Jabari_Parker	Damien_Inglis	Damien_Inglis.Jabari_Parker	0	1	0	-1.024858611	0	0	0	0	0	-1.652217796	-1.695443177	2.80124139	0.24723029	0.24723029	0.061122816	-0.379400378	-0.786526581	0.298408482	-1.757740177	-1.757740177	3.089650528	0.508018353	-0.966925248	-0.491215772	0	0.076923077	JabariParker	DamienINGLIS
950	Milwaukee Bucks	Jabari_Parker	Jared_Dudley	Jabari_Parker.Jared_Dudley	1	1	0	-1.024858611	0	0	0	0	0	-1.652217796	0.662959873	-1.0953541	0.24723029	-0.04730399	-0.011694979	-0.379400378	0.977686965	-0.370934804	-1.757740177	0.751422668	-1.320805814	0.508018353	0.385894356	0.196041415	0	0.076923077	JabariParker	JaredDudley619
951	Milwaukee Bucks	Jabari_Parker	Khris_Middleton	Jabari_Parker.Khris_Middleton	1	1	0	-1.024858611	0	0	0	0	0	-1.652217796	-0.793604522	1.311207514	0.24723029	0.24723029	0.061122816	-0.379400378	0.95015186	-0.360487975	-1.757740177	-0.432097171	0.759514557	0.508018353	-0.876577821	-0.445317621	0	0.076923077	JabariParker	Khris22m
952	Milwaukee Bucks	Jabari_Parker	Michael_Carter-Williams	Jabari_Parker.Michael_Carter-Williams	1	1	0	-1.024858611	0	0	0	0	0	-1.652217796	-0.832245395	1.375050652	0.24723029	-0.34183827	-0.084512775	-0.379400378	0.30307688	-0.114987483	-1.757740177	-0.921352562	1.619498414	0.508018353	-0.118928929	-0.060418078	0	0.076923077	JabariParker	MCW1
953	Milwaukee Bucks	Jabari_Parker	John_Henson	Jabari_Parker.John_Henson	1	1	0	-1.024858611	0	0	0	0	0	-1.652217796	-0.644935404	1.065573752	0.24723029	1.130833129	0.279576202	-0.379400378	0.080829243	-0.030666645	-1.757740177	-0.432097171	0.759514557	0.508018353	-0.239084524	-0.121459326	0	0.076923077	JabariParker	_John_Henson_
954	Milwaukee Bucks	Jabari_Parker	Jerryd_Bayless	Jabari_Parker.Jerryd_Bayless	0	1	0	-1.024858611	0	0	0	0	0	-1.652217796	-0.081695574	0.134978882	0.24723029	-1.22544111	-0.30296616	-0.379400378	-1.335261898	0.506598869	-1.757740177	0.590296711	-1.037588245	0.508018353	0.099517343	0.050556637	0	0.076923077	JabariParker	jerrydbayless
955	Milwaukee Bucks	Jabari_Parker	Miles_Plumlee	Jabari_Parker.Miles_Plumlee	1	1	0	-1.024858611	0	0	0	0	0	-1.652217796	-0.089554735	0.147963927	0.24723029	1.130833129	0.279576202	-0.379400378	-1.201519957	0.455857126	-1.757740177	-0.432097171	0.759514557	0.508018353	-0.674755502	-0.342788179	1	0.076923077	JabariParker	milesplumlee13
956	Milwaukee Bucks	Jabari_Parker	Tyler_Ennis	Jabari_Parker.Tyler_Ennis	0	1	0	-1.024858611	0	0	0	0	0	-1.652217796	-1.519266999	2.510159972	0.24723029	-1.22544111	-0.30296616	-0.379400378	0.820343505	-0.311238636	-1.757740177	-1.757740177	3.089650528	0.508018353	-0.422105973	-0.214437581	0	0.076923077	JabariParker	tdot_ennis
957	Milwaukee Bucks	Jabari_Parker	Zaza_Pachulia	Jabari_Parker.Zaza_Pachulia	0	1	0	-1.024858611	0	0	0	0	0	-1.652217796	1.000903771	-1.653711023	0.24723029	1.130833129	0.279576202	-0.379400378	1.156665151	-0.438839196	-1.757740177	1.240678059	-2.180789671	0.508018353	0.551764256	0.280306368	0	0.076923077	JabariParker	zaza27
958	Utah Jazz	Jack_Cooley	Trevor_Booker	Jack_Cooley.Trevor_Booker	1	1	0	-0.015979612	0	0	0	0	0	-0.708463618	0.094480604	-0.066936071	0.541764569	0.24723029	0.133940611	-0.871098691	1.184200257	-1.031555294	-1.757740177	0.184291725	-0.323936969	-3.121253676	0.51951707	-1.621544564	0	0.076923077	JackCooligan45	35_Fitz
959	Utah Jazz	Jack_Cooley	Alec_Burks	Alec_Burks.Jack_Cooley	0	1	0	-0.015979612	0	0	0	0	0	-0.708463618	-0.778541131	0.551568066	0.541764569	-0.34183827	-0.185195863	-0.871098691	0.411250509	-0.35823978	-1.757740177	-0.084964947	0.1493463	-3.121253676	0.108879646	-0.339840994	0	0.076923077	JackCooligan45	AlecBurks10
960	Utah Jazz	Jack_Cooley	Jeremy_Evans	Jack_Cooley.Jeremy_Evans	0	1	0	-0.015979612	0	0	0	0	0	-0.708463618	0.115438364	-0.081783881	0.541764569	0.541764569	0.293508849	-0.871098691	-0.910434556	0.79307835	-1.757740177	0.184291725	-0.323936969	-3.121253676	-0.322828536	1.007629754	0	0.076923077	JackCooligan45	JeremyEvans40
961	Utah Jazz	Jack_Cooley	Joe_Ingles	Jack_Cooley.Joe_Ingles	0	1	0	-0.015979612	0	0	0	0	0	-0.708463618	0.129846826	-0.091991752	0.541764569	0.24723029	0.133940611	-0.871098691	1.099628147	-0.957884639	-1.757740177	-1.757740177	3.089650528	-3.121253676	-1.361687785	4.250173005	0	0.076923077	JackCooligan45	Joeingles7
962	Utah Jazz	Jack_Cooley	Trey_Burke	Jack_Cooley.Trey_Burke	1	1	0	-0.015979612	0	0	0	0	0	-0.708463618	-1.093562477	0.774749229	0.541764569	-1.81450967	-0.98303705	-0.871098691	-0.469872868	0.40930564	-1.757740177	-0.921352562	1.619498414	-3.121253676	-0.034569802	0.107901121	0	0.076923077	JackCooligan45	TreyBurke
963	Utah Jazz	Jack_Cooley	Dante_Exum	Dante_Exum.Jack_Cooley	0	1	0	-0.015979612	0	0	0	0	0	-0.708463618	-1.730809401	1.226215491	0.541764569	-0.34183827	-0.185195863	-0.871098691	0.983587345	-0.856801649	-1.757740177	-1.757740177	3.089650528	-3.121253676	0.252840441	-0.789179156	0	0.076923077	JackCooligan45	daanteee
964	Utah Jazz	Jack_Cooley	Derrick_Favors	Derrick_Favors.Jack_Cooley	1	1	0	-0.015979612	0	0	0	0	0	-0.708463618	-0.775266482	0.549248097	0.541764569	0.836298849	0.453077086	-0.871098691	0.324711606	-0.282855855	-1.757740177	0.184291725	-0.323936969	-3.121253676	1.301968125	-4.063772795	0	0.076923077	JackCooligan45	dfavors14
965	Utah Jazz	Jack_Cooley	Gordon_Hayward	Gordon_Hayward.Jack_Cooley	1	1	0	-0.015979612	0	0	0	0	0	-0.708463618	-0.461554995	0.326994922	0.541764569	0.24723029	0.133940611	-0.871098691	1.024890003	-0.89278034	-1.757740177	0.184291725	-0.323936969	-3.121253676	1.408751951	-4.397072205	0	0.076923077	JackCooligan45	gordonhayward
966	Milwaukee Bucks	Jared_Dudley	Damien_Inglis	Damien_Inglis.Jared_Dudley	0	1	0	-1.024858611	0	0	0	0	0	0.662959873	-1.695443177	-1.124010793	-0.04730399	0.24723029	-0.011694979	0.977686965	-0.786526581	-0.768976786	0.751422668	-1.757740177	-1.320805814	0.385894356	-0.966925248	-0.373130996	0	0.076923077	JaredDudley619	DamienINGLIS
967	Milwaukee Bucks	Jared_Dudley	Jabari_Parker	Jabari_Parker.Jared_Dudley	1	1	0	-1.024858611	0	0	0	0	0	0.662959873	-1.652217796	-1.0953541	-0.04730399	0.24723029	-0.011694979	0.977686965	-0.379400378	-0.370934804	0.751422668	-1.757740177	-1.320805814	0.385894356	0.508018353	0.196041415	0	0.076923077	JaredDudley619	JabariParker
968	Milwaukee Bucks	Jared_Dudley	Khris_Middleton	Jared_Dudley.Khris_Middleton	1	1	0	-1.024858611	0	0	0	0	0	0.662959873	-0.793604522	-0.526127953	-0.04730399	0.24723029	-0.011694979	0.977686965	0.95015186	0.928951088	0.751422668	-0.432097171	-0.324687609	0.385894356	-0.876577821	-0.338266434	0	0.076923077	JaredDudley619	Khris22m
969	Milwaukee Bucks	Jared_Dudley	Michael_Carter-Williams	Jared_Dudley.Michael_Carter-Williams	1	1	0	-1.024858611	0	0	0	0	0	0.662959873	-0.832245395	-0.551745301	-0.04730399	-0.34183827	0.016170314	0.977686965	0.30307688	0.296314315	0.751422668	-0.921352562	-0.6923252	0.385894356	-0.118928929	-0.045894002	0	0.076923077	JaredDudley619	MCW1
970	Milwaukee Bucks	Jared_Dudley	John_Henson	Jared_Dudley.John_Henson	1	1	0	-1.024858611	0	0	0	0	0	0.662959873	-0.644935404	-0.427566293	-0.04730399	1.130833129	-0.05349292	0.977686965	0.080829243	0.079025697	0.751422668	-0.432097171	-0.324687609	0.385894356	-0.239084524	-0.092261369	0	0.076923077	JaredDudley619	_John_Henson_
971	Milwaukee Bucks	Jared_Dudley	Jerryd_Bayless	Jared_Dudley.Jerryd_Bayless	0	1	0	-1.024858611	0	0	0	0	0	0.662959873	-0.081695574	-0.054160888	-0.04730399	-1.22544111	0.057968255	0.977686965	-1.335261898	-1.305468153	0.751422668	0.590296711	0.44356233	0.385894356	0.099517343	0.038403181	0	0.076923077	JaredDudley619	jerrydbayless
972	Milwaukee Bucks	Jared_Dudley	Miles_Plumlee	Jared_Dudley.Miles_Plumlee	0	1	0	-1.024858611	0	0	0	0	0	0.662959873	-0.089554735	-0.059371196	-0.04730399	1.130833129	-0.05349292	0.977686965	-1.201519957	-1.174710401	0.751422668	-0.432097171	-0.324687609	0.385894356	-0.674755502	-0.26038434	0	0.076923077	JaredDudley619	milesplumlee13
973	Milwaukee Bucks	Jared_Dudley	Tyler_Ennis	Jared_Dudley.Tyler_Ennis	0	1	0	-1.024858611	0	0	0	0	0	0.662959873	-1.519266999	-1.007213056	-0.04730399	-1.22544111	0.057968255	0.977686965	0.820343505	0.802039152	0.751422668	-1.757740177	-1.320805814	0.385894356	-0.422105973	-0.162888313	0	0.076923077	JaredDudley619	tdot_ennis
974	Milwaukee Bucks	Jared_Dudley	Zaza_Pachulia	Jared_Dudley.Zaza_Pachulia	0	1	0	-1.024858611	0	0	0	0	0	0.662959873	1.000903771	0.663559037	-0.04730399	1.130833129	-0.05349292	0.977686965	1.156665151	1.130856442	0.751422668	1.240678059	0.932273618	0.385894356	0.551764256	0.212922712	0	0.076923077	JaredDudley619	zaza27
975	Memphis Grizzlies	Jarnell_Stokes	Courtney_Lee	Courtney_Lee.Jarnell_Stokes	1	1	0	0.310685327	0	0	0	0	0	-1.369288021	0.607290819	-0.831556044	0.541764569	-0.63637255	-0.344764101	0.096563589	-0.715722024	-0.069112687	-1.757740177	0.590296711	-1.037588245	-1.068164676	0.590372186	-0.630614715	0	0.076923077	JarnellStokes	CourtneyLee2211
976	Memphis Grizzlies	Jarnell_Stokes	Jon_Leuer	Jarnell_Stokes.Jon_Leuer	1	1	0	0.310685327	0	0	0	0	0	-1.369288021	-0.256561896	0.35130713	0.541764569	0.836298849	0.453077086	0.096563589	1.093727767	0.105614278	-1.757740177	-0.084964947	0.1493463	-1.068164676	-0.83092461	0.887564318	0	0.076923077	JarnellStokes	JLeu30
977	Memphis Grizzlies	Jarnell_Stokes	Zach_Randolph	Jarnell_Stokes.Zach_Randolph	1	1	0	0.310685327	0	0.117647059	0	0.036551215	0	-1.369288021	1.615883073	-2.212609336	0.541764569	0.541764569	0.293508849	0.096563589	0.051327344	0.004956353	-1.757740177	1.426684326	-2.507740359	-1.068164676	1.501157551	-1.603483469	0	0.076923077	JarnellStokes	MacBo50
978	Memphis Grizzlies	Jarnell_Stokes	Nick_Calathes	Jarnell_Stokes.Nick_Calathes	1	1	0	0.310685327	0	0	0	0	0	-1.369288021	-0.193688611	0.265215495	0.541764569	-0.34183827	-0.185195863	0.096563589	0.367981057	0.035533571	-1.757740177	-0.921352562	1.619498414	-1.068164676	-0.970460266	1.036611376	0	0.076923077	JarnellStokes	Nick_Calathes15
979	Memphis Grizzlies	Jarnell_Stokes	Russ_Smith	Jarnell_Stokes.Russ_Smith	1	1	0	0.310685327	0	0	0	0	0	-1.369288021	-0.718287568	0.983542563	0.541764569	-2.10904395	-1.142605288	0.096563589	-1.706985823	-0.164832677	-1.757740177	-1.757740177	3.089650528	-1.068164676	-1.361687785	1.454506792	0	0.076923077	JarnellStokes	Sir_Saudade
980	Memphis Grizzlies	Jarnell_Stokes	Tony_Allen	Jarnell_Stokes.Tony_Allen	1	1	0	0.310685327	0	0	0	0	0	-1.369288021	1.498650595	-2.052084307	0.541764569	-0.93090683	-0.504332338	0.096563589	-0.220090125	-0.021252692	-1.757740177	1.135685584	-1.996240179	-1.068164676	0.491324723	-0.524815714	0	0.076923077	JarnellStokes	aa000G9
981	Memphis Grizzlies	Jarnell_Stokes	Jeff_Green	Jarnell_Stokes.Jeff_Green	0	1	0	0.310685327	0	0	0	0	0	-1.369288021	0.391818838	-0.536512841	0.541764569	0.541764569	0.293508849	0.096563589	0.818376712	0.079025392	-1.757740177	0.590296711	-1.037588245	-1.068164676	1.020865009	-1.090451942	0	0.076923077	JarnellStokes	jeff_green22
982	Memphis Grizzlies	Jarnell_Stokes	Jordan_Adams	Jarnell_Stokes.Jordan_Adams	1	1	0	0.310685327	0	0	0	0	0	-1.369288021	-1.488485289	2.038165076	0.541764569	-0.63637255	-0.344764101	0.096563589	-0.119783669	-0.011566741	-1.757740177	-1.757740177	3.089650528	-1.068164676	-0.560602914	0.598816231	0	0.076923077	JarnellStokes	jordanadams1231
983	Memphis Grizzlies	Jarnell_Stokes	Kosta_Koufos	Jarnell_Stokes.Kosta_Koufos	1	1	0	0.310685327	0	0	0	0	0	-1.369288021	-0.204822421	0.280460888	0.541764569	1.425367409	0.772213561	0.096563589	-0.021444006	-0.00207071	-1.757740177	0.590296711	-1.037588245	-1.068164676	0.099517343	-0.10630091	0	0.076923077	JarnellStokes	kostakoufos
984	Memphis Grizzlies	Jarnell_Stokes	Mike_Conley	Jarnell_Stokes.Mike_Conley	1	1	0	0.310685327	0	0	0	0	0	-1.369288021	0.123952455	-0.169726611	0.541764569	-1.81450967	-0.98303705	0.096563589	0.946218273	0.091370232	-1.757740177	0.751422668	-1.320805814	-1.068164676	0.974373415	-1.040791263	0	0.076923077	JarnellStokes	mconley11
985	Memphis Grizzlies	Jarnell_Stokes	Vince_Carter	Jarnell_Stokes.Vince_Carter	1	1	0	0.310685327	0	0.470588235	0	0.14620486	0	-1.369288021	2.684728887	-3.676167105	0.541764569	-0.34183827	-0.185195863	0.096563589	0.263741015	0.025467779	-1.757740177	1.66096312	-2.919541608	-1.068164676	0.317754638	-0.33941428	0	0.076923077	JarnellStokes	mrvincecarter15
986	Brooklyn Nets	Jarrett_Jack	Bojan_Bogdanovic	Bojan_Bogdanovic.Jarrett_Jack	0	1	0	-0.228999991	0	0	0	0	0	1.069671424	-0.239533712	-0.256222367	-1.22544111	0.24723029	-0.30296616	0.95015186	-1.651915612	-1.569570691	1.02067934	-1.757740177	-1.794089083	0.709536629	0.172381496	0.122310985	0	0.076923077	Jarrettjack03	44Bojan
987	Brooklyn Nets	Jarrett_Jack	Alan_Anderson	Alan_Anderson.Jarrett_Jack	1	1	0	-0.228999991	0	0	0	0	0	1.069671424	1.316580048	1.408308054	-1.22544111	-0.34183827	0.41890267	0.95015186	-1.539808397	-1.463051812	1.02067934	0.404290444	0.412650904	0.709536629	-0.603325576	-0.428081595	0	0.076923077	Jarrettjack03	ASqared06
988	Brooklyn Nets	Jarrett_Jack	Cory_Jefferson	Cory_Jefferson.Jarrett_Jack	0	1	0	-0.228999991	0	0	0	0	0	1.069671424	-0.643625544	-0.688467853	-1.22544111	0.541764569	-0.663900575	0.95015186	-0.121750462	-0.115681428	1.02067934	-1.757740177	-1.794089083	0.709536629	-1.361687785	-0.966167361	0	0.076923077	Jarrettjack03	CoryJay34
989	Brooklyn Nets	Jarrett_Jack	Deron_Williams	Deron_Williams.Jarrett_Jack	1	1	0	-0.228999991	0	0.176470588	0	-0.040411763	0	1.069671424	0.911178356	0.97466145	-1.22544111	-1.22544111	1.501705915	0.95015186	-0.462005695	-0.43897557	1.02067934	1.02067934	1.041786314	0.709536629	1.649168917	1.170145754	0	0.076923077	Jarrettjack03	DeronWilliams
990	Brooklyn Nets	Jarrett_Jack	Mirza_Teletovic	Jarrett_Jack.Mirza_Teletovic	0	1	0	-0.228999991	0	0	0	0	0	1.069671424	0.617114769	0.660110034	-1.22544111	0.541764569	-0.663900575	0.95015186	-1.927266667	-1.831196008	1.02067934	-0.432097171	-0.441032655	0.709536629	0.194675642	0.138129499	0	0.076923077	Jarrettjack03	Teletovic33
991	Brooklyn Nets	Jarrett_Jack	Joe_Johnson	Jarrett_Jack.Joe_Johnson	0	1	0	-0.228999991	0	0.411764706	0	-0.094294114	0	1.069671424	1.627016883	1.740373466	-1.22544111	-0.04730399	0.057968255	0.95015186	-0.141418395	-0.134368951	1.02067934	1.426684326	1.456187216	0.709536629	1.780674839	1.263454022	0	0.076923077	Jarrettjack03	TheJoeJohnson7
992	Brooklyn Nets	Jarrett_Jack	Darius_Morris	Darius_Morris.Jarrett_Jack	0	1	0	-0.228999991	0	0	0	0	0	1.069671424	-0.648864985	-0.694072333	-1.22544111	-0.93090683	1.1407715	0.95015186	1.115362493	1.059763747	1.02067934	-0.084964947	-0.086721966	0.709536629	-1.093785929	-0.776081181	0	0.076923077	Jarrettjack03	dariusmorris4
993	Brooklyn Nets	Jarrett_Jack	Markel_Brown	Jarrett_Jack.Markel_Brown	0	1	0	-0.228999991	0	0	0	0	0	1.069671424	-0.904942627	-0.967991268	-1.22544111	-1.22544111	1.501705915	0.95015186	0.244073083	0.231906493	1.02067934	-1.757740177	-1.794089083	0.709536629	-1.361687785	-0.966167361	0	0.076923077	Jarrettjack03	iMarkelBrown22
994	Brooklyn Nets	Jarrett_Jack	Mason_Plumlee	Jarrett_Jack.Mason_Plumlee	0	1	0	-0.228999991	0	0	0	0	0	1.069671424	-0.449766255	-0.481102111	-1.22544111	1.130833129	-1.385769405	0.95015186	0.126065487	0.119781357	1.02067934	-0.921352562	-0.940405524	0.709536629	-0.552713261	-0.392170304	0	0.076923077	Jarrettjack03	masonplumlee
995	Brooklyn Nets	Jarrett_Jack	Thaddeus_Young	Jarrett_Jack.Thaddeus_Young	1	1	0	-0.228999991	0	0	0	0	0	1.069671424	-0.042399774	-0.045353827	-1.22544111	0.24723029	-0.30296616	0.95015186	0.975720172	0.927082336	1.02067934	0.751422668	0.766961593	0.709536629	1.039497503	0.737561554	1	0.076923077	Jarrettjack03	yungsmoove21
996	Charlotte Hornets	Jason_Maxiell	Cody_Zeller	Cody_Zeller.Jason_Maxiell	0	1	0	-2.03373761	0	0	0	0	0	1.234713793	-1.068675136	-1.319507931	-0.04730399	1.425367409	-0.067425566	0.131965867	-0.206322572	-0.027227537	1.02067934	-0.921352562	-0.940405524	-0.876577821	0.34230664	-0.300058409	0	0.076923077	JasonMaxiell	CodyZeller
997	Charlotte Hornets	Jason_Maxiell	Gerald_Henderson	Gerald_Henderson.Jason_Maxiell	0	1	0	-2.03373761	0	0	0	0	0	1.234713793	0.085311584	0.10533539	-0.04730399	-0.63637255	0.030102961	0.131965867	1.087827387	0.143556085	1.02067934	0.404290444	0.412650904	-0.876577821	0.669421461	-0.586800006	0	0.076923077	JasonMaxiell	GhJr09
998	Charlotte Hornets	Jason_Maxiell	Kemba_Walker	Jason_Maxiell.Kemba_Walker	0	1	0	-2.03373761	0	0	0	0	0	1.234713793	-0.491681777	-0.607086272	-0.04730399	-1.81450967	0.085833548	0.131965867	-0.249592024	-0.032937628	1.02067934	-0.084964947	-0.086721966	-0.876577821	0.170898045	-0.149805436	0	0.076923077	JasonMaxiell	KembaWalker
999	Charlotte Hornets	Jason_Maxiell	Michael_Kidd-Gilchrist	Jason_Maxiell.Michael_Kidd-Gilchrist	0	1	0	-2.03373761	0	0	0	0	0	1.234713793	-1.301830228	-1.607387739	-0.04730399	-0.04730399	0.002237668	0.131965867	0.098530382	0.013002647	1.02067934	-0.432097171	-0.441032655	-0.876577821	0.522301246	-0.457837688	0	0.076923077	JasonMaxiell	MKG14
1000	Charlotte Hornets	Jason_Maxiell	Troy_Daniels	Jason_Maxiell.Troy_Daniels	0	1	0	-2.03373761	0	0	0	0	0	1.234713793	-0.775266482	-0.957232218	-0.04730399	-0.93090683	0.044035608	0.131965867	-2.507470676	-0.330900542	1.02067934	-0.921352562	-0.940405524	-0.876577821	-0.970460266	0.850683945	0	0.076923077	JasonMaxiell	MrSuPeRsTaR_30
1001	Charlotte Hornets	Jason_Maxiell	Noah_Vonleh	Jason_Maxiell.Noah_Vonleh	0	1	0	-2.03373761	0	0	0	0	0	1.234713793	-1.758316462	-2.171017588	-0.04730399	0.836298849	-0.039560273	0.131965867	-1.592911814	-0.210209989	1.02067934	-1.757740177	-1.794089083	-0.876577821	-0.042466447	0.037225146	0	0.076923077	JasonMaxiell	NoahVonleh
1002	Charlotte Hornets	Jason_Maxiell	Lance_Stephenson	Jason_Maxiell.Lance_Stephenson	0	1	0	-2.03373761	0	0	0	0	0	1.234713793	-0.57027338	-0.704124408	-0.04730399	-0.63637255	0.030102961	0.131965867	-0.591814049	-0.078099254	1.02067934	0.184291725	0.188102756	-0.876577821	1.002793999	-0.879026979	1	0.076923077	JasonMaxiell	StephensonLance
1003	Charlotte Hornets	Jason_Maxiell	Bismack_Biyombo	Bismack_Biyombo.Jason_Maxiell	0	1	0	-2.03373761	0	0	0	0	0	1.234713793	-1.043787795	-1.288779187	-0.04730399	0.541764569	-0.025627626	0.131965867	-0.261392783	-0.034494925	1.02067934	-0.084964947	-0.086721966	-0.876577821	0.309605229	-0.271393077	0	0.076923077	JasonMaxiell	bismackbiyombo0
1004	Charlotte Hornets	Jason_Maxiell	Mo_Williams	Jason_Maxiell.Mo_Williams	0	1	0	-2.03373761	0	0.058823529	0	-0.119631624	0	1.234713793	1.274664526	1.573845871	-0.04730399	-1.81450967	0.085833548	0.131965867	0.975720172	0.128761759	1.02067934	1.240678059	1.266334462	-0.876577821	0.328838377	-0.288252428	0	0.076923077	JasonMaxiell	mowilliams
1005	New York Knicks	Jason_Smith	Andrea_Bargnani	Andrea_Bargnani.Jason_Smith	1	1	0	-0.84001588	0	0	0	0	0	0.509051314	0.592227428	0.30147415	1.425367409	1.425367409	2.031672252	-1.569310295	0.255873842	-0.401545455	0.590296711	0.893545835	0.527457167	0.172381496	1.204333156	0.207604751	0	0.076923077	JasonSmith014	AndreaBargnani
1006	New York Knicks	Jason_Smith	Cleanthony_Early	Cleanthony_Early.Jason_Smith	0	1	0	-0.84001588	0	0	0	0	0	0.509051314	-0.716977709	-0.364978444	1.425367409	0.24723029	0.352393997	-1.569310295	-0.373499998	0.586137393	0.590296711	-1.757740177	-1.037588245	0.172381496	-1.361687785	-0.234729777	0	0.076923077	JasonSmith014	Clearly_BallLyf
1007	New York Knicks	Jason_Smith	Jose_Calderon	Jason_Smith.Jose_Calderon	1	1	0	-0.84001588	0	0	0	0	0	0.509051314	1.56741825	0.797896319	1.425367409	-1.22544111	-1.74670382	-1.569310295	-0.389234344	0.610829464	0.590296711	1.02067934	0.602503657	0.172381496	0.80750104	0.139198237	0	0.076923077	JasonSmith014	JmCalderon3
1008	New York Knicks	Jason_Smith	Langston_Galloway	Jason_Smith.Langston_Galloway	1	1	0	-0.84001588	0	0	0	0	0	0.509051314	-0.871541195	-0.44365919	1.425367409	-1.51997539	-2.166523384	-1.569310295	-0.224023711	0.351562717	0.590296711	-1.757740177	-1.037588245	0.172381496	-1.991779666	-0.343345958	0	0.076923077	JasonSmith014	LangGalloway10
1009	New York Knicks	Jason_Smith	Louis_Amundson	Jason_Smith.Louis_Amundson	1	1	0	-0.84001588	0	0	0	0	0	0.509051314	1.282523684	0.652870366	1.425367409	0.541764569	0.772213561	-1.569310295	-1.002873839	1.57382024	0.590296711	0.893545835	0.527457167	0.172381496	-1.538501531	-0.265209195	0	0.307692308	JasonSmith014	LouAmundson17
1010	New York Knicks	Jason_Smith	Quincy_Acy	Jason_Smith.Quincy_Acy	1	1	0	-0.84001588	0	0	0	0	0	0.509051314	-0.590576212	-0.300633597	1.425367409	-0.04730399	-0.067425566	-1.569310295	1.148797978	-1.802820494	0.590296711	-0.432097171	-0.255065539	0.172381496	-0.876577821	-0.151105796	0	0.076923077	JasonSmith014	QuincyAcy
1011	New York Knicks	Jason_Smith	Ricky_Ledo	Jason_Smith.Ricky_Ledo	0	1	0	-0.84001588	0	0	0	0	0	0.509051314	-1.052301885	-0.535675657	1.425367409	-0.04730399	-0.067425566	-1.569310295	0.316844433	-0.49722723	0.590296711	-0.921352562	-0.543871387	0.172381496	-3.299928214	-0.568846561	0	0.076923077	JasonSmith014	REALRICKLEDO1
1012	New York Knicks	Jason_Smith	Carmelo_Anthony	Carmelo_Anthony.Jason_Smith	1	1	0	-0.84001588	0	0.470588235	0	-0.395301591	0	0.509051314	0.929516397	0.473171543	1.425367409	0.24723029	0.352393997	-1.569310295	1.060292282	-1.663927594	0.590296711	1.240678059	0.732368178	0.172381496	1.754644742	0.302468285	0	0.076923077	JasonSmith014	carmeloanthony
1013	New York Knicks	Jason_Smith	Cole_Aldrich	Cole_Aldrich.Jason_Smith	1	1	0	-0.84001588	0	0	0	0	0	0.509051314	-0.128850538	-0.065591535	1.425367409	1.130833129	1.611852688	-1.569310295	0.415184095	-0.651552675	0.590296711	0.184291725	0.108786799	0.172381496	-0.876577821	-0.151105796	0	0.076923077	JasonSmith014	colea45
1014	New York Knicks	Jason_Smith	Travis_Wear	Jason_Smith.Travis_Wear	0	1	0	-0.84001588	0	0	0	0	0	0.509051314	-0.58075226	-0.295632701	1.425367409	0.836298849	1.192033124	-1.569310295	-0.690153712	1.083065325	0.590296711	-1.757740177	-1.037588245	0.172381496	-1.361687785	-0.234729777	0	0.076923077	JasonSmith014	traviswear
1015	New Orleans Pelicans	Jeff_Withey	Anthony_Davis	Anthony_Davis.Jeff_Withey	1	1	0	-0.606967247	0	0.117647059	0	-0.071407911	0	-0.451076115	-1.17149915	0.528435285	1.425367409	0.836298849	1.192033124	0.352246711	0.283408948	0.09982987	-0.921352562	-0.432097171	0.398113835	-0.970460266	0.613757969	-0.595627721	0	0.153846154	JeffWithey	AntDavis23
1016	New Orleans Pelicans	Jeff_Withey	Omer_Asik	Jeff_Withey.Omer_Asik	0	1	0	-0.606967247	0	0	0	0	0	-0.451076115	0.427839991	-0.192988401	1.425367409	1.425367409	2.031672252	0.352246711	-0.660651813	-0.232712429	-0.921352562	0.184291725	-0.169797653	-0.970460266	0.943582789	-0.915709604	0	0.076923077	JeffWithey	AsikOmer
1017	New Orleans Pelicans	Jeff_Withey	Dante_Cunningham	Dante_Cunningham.Jeff_Withey	1	1	0	-0.606967247	0	0	0	0	0	-0.451076115	0.236600421	-0.106724799	1.425367409	0.24723029	0.352393997	0.352246711	-0.082414597	-0.029030271	-0.921352562	0.404290444	-0.372494036	-0.970460266	-1.078385775	1.046530545	0	0.076923077	JeffWithey	DlamarC33
1018	New Orleans Pelicans	Jeff_Withey	Jrue_Holiday	Jeff_Withey.Jrue_Holiday	1	1	0	-0.606967247	0	0.058823529	0	-0.035703956	0	-0.451076115	-0.514604329	0.232125721	1.425367409	-0.93090683	-1.326884257	0.352246711	-0.389234344	-0.137106518	-0.921352562	0.404290444	-0.372494036	-0.970460266	1.08153105	-1.04958291	0	0.153846154	JeffWithey	Jrue_Holiday11
1019	New Orleans Pelicans	Jeff_Withey	Quincy_Pondexter	Jeff_Withey.Quincy_Pondexter	1	1	0	-0.606967247	0	0	0	0	0	-0.451076115	0.025058019	-0.011303074	1.425367409	-0.04730399	-0.067425566	0.352246711	1.117329286	0.393575567	-0.921352562	0.184291725	-0.169797653	-0.970460266	0.138605558	-0.134511186	0	0.076923077	JeffWithey	QuincyPondexter
1020	New Orleans Pelicans	Jeff_Withey	Luke_Babbitt	Jeff_Withey.Luke_Babbitt	0	1	0	-0.606967247	0	0	0	0	0	-0.451076115	-0.280794305	0.126659604	1.425367409	0.541764569	0.772213561	0.352246711	-1.476871012	-0.520222957	-0.921352562	0.184291725	-0.169797653	-0.970460266	-0.819460987	0.795254327	0	0.153846154	JeffWithey	RealBabbitt08
1021	New Orleans Pelicans	Jeff_Withey	Eric_Gordon	Eric_Gordon.Jeff_Withey	1	1	0	-0.606967247	0	0	0	0	0	-0.451076115	-0.164871689	0.074369681	1.425367409	-0.93090683	-1.326884257	0.352246711	-0.355798859	-0.125328978	-0.921352562	0.590296711	-0.543871387	-0.970460266	1.41723545	-1.375370691	0	0.153846154	JeffWithey	TheofficialEG10
1022	New Orleans Pelicans	Jeff_Withey	Tyreke_Evans	Jeff_Withey.Tyreke_Evans	1	1	0	-0.606967247	0	0	0	0	0	-0.451076115	-0.34039294	0.153543125	1.425367409	-0.34183827	-0.48724513	0.352246711	-0.73145637	-0.257653101	-0.921352562	0.404290444	-0.372494036	-0.970460266	1.187388042	-1.152312914	0	0.153846154	JeffWithey	TyrekeEvans
1023	New Orleans Pelicans	Jeff_Withey	Jimmer_Fredette	Jeff_Withey.Jimmer_Fredette	1	1	0	-0.606967247	0	0	0	0	0	-0.451076115	-0.205477351	0.092685925	1.425367409	-1.51997539	-2.166523384	0.352246711	-0.157152741	-0.055356536	-0.921352562	-0.084964947	0.078282671	-0.970460266	-0.876577821	0.850683945	0	0.076923077	JeffWithey	jimmerfredette
1024	New Orleans Pelicans	Jeff_Withey	Ryan_Anderson	Jeff_Withey.Ryan_Anderson	1	1	0	-0.606967247	0	0	0	0	0	-0.451076115	-0.012272992	0.005536053	1.425367409	0.836298849	1.192033124	0.352246711	-0.351865273	-0.123943385	-0.921352562	0.590296711	-0.543871387	-0.970460266	0.954975865	-0.926766132	0	0.153846154	JeffWithey	ryananderson33
1025	Philadelphia 76ers	Jerami_Grant	Glenn_Robinson	Glenn_Robinson.Jerami_Grant	0	1	0	-0.470788985	0	0	0	0	0	-1.411203543	-1.369942951	1.933268347	0.24723029	-0.04730399	-0.011694979	-0.257459197	-0.403001897	0.103756545	-1.757740177	-1.757740177	3.089650528	-0.9043177	-1.361687785	1.231398366	0	0.076923077	JeramiGrant	GRIII
1026	Philadelphia 76ers	Jerami_Grant	Henry_Sims	Henry_Sims.Jerami_Grant	0	1	0	-0.470788985	0	0	0	0	0	-1.411203543	-0.464174714	0.655045001	0.24723029	0.836298849	0.206758407	-0.257459197	0.6177638	-0.159048972	-1.757740177	-0.432097171	0.759514557	-0.9043177	-0.876577821	0.792704839	0	0.076923077	JeramiGrant	H_Sims14
1027	Philadelphia 76ers	Jerami_Grant	Robert_Covington	Jerami_Grant.Robert_Covington	0	1	0	-0.470788985	0	0	0	0	0	-1.411203543	-0.635766384	0.897195773	0.24723029	0.541764569	0.133940611	-0.257459197	-0.09618215	0.024762979	-1.757740177	-0.921352562	1.619498414	-0.9043177	-0.803759314	0.726853774	0	0.076923077	JeramiGrant	Holla_At_Rob33
1028	Philadelphia 76ers	Jerami_Grant	Joel_Embiid	Jerami_Grant.Joel_Embiid	1	1	0	-0.470788985	0	0	0	0	0	-1.411203543	-1.413823265	1.995192401	0.24723029	1.425367409	0.352393997	-0.257459197	-0.72555599	0.186801062	-1.757740177	-1.757740177	3.089650528	-0.9043177	0.41956149	-0.379416882	0	0.076923077	JeramiGrant	JoelEmbiid
1029	Philadelphia 76ers	Jerami_Grant	Nerlens_Noel	Jerami_Grant.Nerlens_Noel	1	1	0	-0.470788985	0	0	0	0	0	-1.411203543	-1.430196516	2.018298391	0.24723029	1.130833129	0.279576202	-0.257459197	-0.094215357	0.02425661	-1.757740177	-1.757740177	3.089650528	-0.9043177	0.181639724	-0.164260018	0	0.076923077	JeramiGrant	NerlensNoel3
1030	Philadelphia 76ers	Jerami_Grant	Isaiah_Canaan	Isaiah_Canaan.Jerami_Grant	0	1	0	-0.470788985	0	0	0	0	0	-1.411203543	-0.73924533	1.04322563	0.24723029	-2.10904395	-0.521419546	-0.257459197	0.421084475	-0.108412071	-1.757740177	-0.921352562	1.619498414	-0.9043177	-0.970097825	0.877276634	0	0.076923077	JeramiGrant	SiP03
1031	Philadelphia 76ers	Jerami_Grant	Tony_Wroten	Jerami_Grant.Tony_Wroten	0	1	0	-0.470788985	0	0	0	0	0	-1.411203543	-1.193111843	1.68372366	0.24723029	-0.34183827	-0.084512775	-0.257459197	-0.448238142	0.115403032	-1.757740177	-0.432097171	0.759514557	-0.9043177	-0.646977306	0.58507303	0	0.076923077	JeramiGrant	TWroten_LOE
1032	Philadelphia 76ers	Jerami_Grant	Thomas_Robinson	Jerami_Grant.Thomas_Robinson	0	1	0	-0.470788985	0	0	0	0	0	-1.411203543	-0.696674876	0.983150054	0.24723029	0.836298849	0.206758407	-0.257459197	0.908849201	-0.233991585	-1.757740177	-0.432097171	0.759514557	-0.9043177	0.267126248	-0.241566994	0	0.076923077	JeramiGrant	Trobinson0
1033	Philadelphia 76ers	Jerami_Grant	Furkan_Aldemir	Furkan_Aldemir.Jerami_Grant	0	1	0	-0.470788985	0	0	0	0	0	-1.411203543	-0.791639732	1.117164795	0.24723029	0.836298849	0.206758407	-0.257459197	-2.908696499	0.748870664	-1.757740177	-1.757740177	3.089650528	-0.9043177	0.089378226	-0.080826312	0	0.076923077	JeramiGrant	furkanaldemir19
1034	Philadelphia 76ers	Jerami_Grant	Hollis_Thompson	Hollis_Thompson.Jerami_Grant	0	1	0	-0.470788985	0	0	0	0	0	-1.411203543	-0.707808688	0.998862129	0.24723029	0.24723029	0.061122816	-0.257459197	-0.25352561	0.0652725	-1.757740177	-0.921352562	1.619498414	-0.9043177	-0.970460266	0.877604395	0	0.076923077	JeramiGrant	htdahot_twitta
1035	Philadelphia 76ers	Jerami_Grant	Jason_Richardson	Jason_Richardson.Jerami_Grant	0	1	0	-0.470788985	0	0	0	0	0	-1.411203543	1.731805687	-2.443930321	0.24723029	-0.34183827	-0.084512775	-0.257459197	1.351377683	-0.347924613	-1.757740177	1.337261773	-2.350558746	-0.9043177	0.747925421	-0.676362196	0	0.076923077	JeramiGrant	jrich23
1036	Philadelphia 76ers	Jerami_Grant	Luc_Mbah a Moute	Jerami_Grant.Luc_Mbah a Moute	1	1	0	-0.470788985	0	0	0	0	0	-1.411203543	0.383959677	-0.541845257	0.24723029	0.24723029	0.061122816	-0.257459197	0.607929834	-0.156517127	-1.757740177	0.590296711	-1.037588245	-0.9043177	0.41115038	-0.371810566	0	0.076923077	JeramiGrant	mbahamoute
1037	Utah Jazz	Jeremy_Evans	Trevor_Booker	Jeremy_Evans.Trevor_Booker	0	1	0	-0.015979612	0	0	0	0	0	0.115438364	0.094480604	0.010906686	0.541764569	0.24723029	0.133940611	-0.910434556	1.184200257	-1.078136835	0.184291725	0.184291725	0.03396344	-0.322828536	0.51951707	-0.167714935	0	0.076923077	JeremyEvans40	35_Fitz
1038	Utah Jazz	Jeremy_Evans	Alec_Burks	Alec_Burks.Jeremy_Evans	1	1	0	-0.015979612	0	0	0	0	0	0.115438364	-0.778541131	-0.089873515	0.541764569	-0.34183827	-0.185195863	-0.910434556	0.411250509	-0.374416674	0.184291725	-0.084964947	-0.015658337	-0.322828536	0.108879646	-0.035149457	0	0.307692308	JeremyEvans40	AlecBurks10
1039	Utah Jazz	Jeremy_Evans	Jack_Cooley	Jack_Cooley.Jeremy_Evans	0	1	0	-0.015979612	0	0	0	0	0	0.115438364	-0.708463618	-0.081783881	0.541764569	0.541764569	0.293508849	-0.910434556	-0.871098691	0.79307835	0.184291725	-1.757740177	-0.323936969	-0.322828536	-3.121253676	1.007629754	0	0.076923077	JeremyEvans40	JackCooligan45
1040	Utah Jazz	Jeremy_Evans	Joe_Ingles	Jeremy_Evans.Joe_Ingles	0	1	0	-0.015979612	0	0	0	0	0	0.115438364	0.129846826	0.014989305	0.541764569	0.24723029	0.133940611	-0.910434556	1.099628147	-1.001139464	0.184291725	-1.757740177	-0.323936969	-0.322828536	-1.361687785	0.439591674	0	0.076923077	JeremyEvans40	Joeingles7
1041	Utah Jazz	Jeremy_Evans	Trey_Burke	Jeremy_Evans.Trey_Burke	0	1	0	-0.015979612	0	0	0	0	0	0.115438364	-1.093562477	-0.126239064	0.541764569	-1.81450967	-0.98303705	-0.910434556	-0.469872868	0.427788496	0.184291725	-0.921352562	-0.169797653	-0.322828536	-0.034569802	0.011160119	0	0.153846154	JeremyEvans40	TreyBurke
1042	Utah Jazz	Jeremy_Evans	Dante_Exum	Dante_Exum.Jeremy_Evans	0	1	0	-0.015979612	0	0	0	0	0	0.115438364	-1.730809401	-0.199801806	0.541764569	-0.34183827	-0.185195863	-0.910434556	0.983587345	-0.895491908	0.184291725	-1.757740177	-0.323936969	-0.322828536	0.252840441	-0.081624109	0	0.076923077	JeremyEvans40	daanteee
1043	Utah Jazz	Jeremy_Evans	Derrick_Favors	Derrick_Favors.Jeremy_Evans	1	1	0	-0.015979612	0	0	0	0	0	0.115438364	-0.775266482	-0.089495494	0.541764569	0.836298849	0.453077086	-0.910434556	0.324711606	-0.295628667	0.184291725	0.184291725	0.03396344	-0.322828536	1.301968125	-0.420312463	0	0.384615385	JeremyEvans40	dfavors14
1044	Utah Jazz	Jeremy_Evans	Gordon_Hayward	Gordon_Hayward.Jeremy_Evans	1	1	0	-0.015979612	0	0	0	0	0	0.115438364	-0.461554995	-0.053281154	0.541764569	0.24723029	0.133940611	-0.910434556	1.024890003	-0.933095275	0.184291725	0.184291725	0.03396344	-0.322828536	1.408751951	-0.454785329	0	0.384615385	JeremyEvans40	gordonhayward
1045	New York Knicks	Jose_Calderon	Andrea_Bargnani	Andrea_Bargnani.Jose_Calderon	1	1	0	-0.84001588	0	0	0	0	0	1.56741825	0.592227428	0.928268079	-1.22544111	1.425367409	-1.74670382	-0.389234344	0.255873842	-0.099594887	1.02067934	0.893545835	0.912023773	0.80750104	1.204333156	0.972500276	0	0.615384615	JmCalderon3	AndreaBargnani
1046	New York Knicks	Jose_Calderon	Cleanthony_Early	Cleanthony_Early.Jose_Calderon	1	1	0	-0.84001588	0	0	0	0	0	1.56741825	-0.716977709	-1.123803945	-1.22544111	0.24723029	-0.30296616	-0.389234344	-0.373499998	0.145379027	1.02067934	-1.757740177	-1.794089083	0.80750104	-1.361687785	-1.099564303	0	0.076923077	JmCalderon3	Clearly_BallLyf
1047	New York Knicks	Jose_Calderon	Jason_Smith	Jason_Smith.Jose_Calderon	1	1	0	-0.84001588	0	0	0	0	0	1.56741825	0.509051314	0.797896319	-1.22544111	1.425367409	-1.74670382	-0.389234344	-1.569310295	0.610829464	1.02067934	0.590296711	0.602503657	0.80750104	0.172381496	0.139198237	0	0.076923077	JmCalderon3	JasonSmith014
1048	New York Knicks	Jose_Calderon	Langston_Galloway	Jose_Calderon.Langston_Galloway	1	1	0	-0.84001588	0	0	0	0	0	1.56741825	-0.871541195	-1.366069575	-1.22544111	-1.51997539	1.86264033	-0.389234344	-0.224023711	0.087197722	1.02067934	-1.757740177	-1.794089083	0.80750104	-1.991779666	-1.608364153	0	0.076923077	JmCalderon3	LangGalloway10
1049	New York Knicks	Jose_Calderon	Louis_Amundson	Jose_Calderon.Louis_Amundson	1	1	0	-0.84001588	0	0	0	0	0	1.56741825	1.282523684	2.010251028	-1.22544111	0.541764569	-0.663900575	-0.389234344	-1.002873839	0.390352941	1.02067934	0.893545835	0.912023773	0.80750104	-1.538501531	-1.242341587	0	0.076923077	JmCalderon3	LouAmundson17
1050	New York Knicks	Jose_Calderon	Quincy_Acy	Jose_Calderon.Quincy_Acy	1	1	0	-0.84001588	0	0	0	0	0	1.56741825	-0.590576212	-0.925679934	-1.22544111	-0.04730399	0.057968255	-0.389234344	1.148797978	-0.447151628	1.02067934	-0.432097171	-0.441032655	0.80750104	-0.876577821	-0.707837502	0	0.153846154	JmCalderon3	QuincyAcy
1051	New York Knicks	Jose_Calderon	Ricky_Ledo	Jose_Calderon.Ricky_Ledo	0	1	0	-0.84001588	0	0	0	0	0	1.56741825	-1.052301885	-1.649397179	-1.22544111	-0.04730399	0.057968255	-0.389234344	0.316844433	-0.123326735	1.02067934	-0.921352562	-0.940405524	0.80750104	-3.299928214	-2.664695466	0	0.153846154	JmCalderon3	REALRICKLEDO1
1052	New York Knicks	Jose_Calderon	Carmelo_Anthony	Carmelo_Anthony.Jose_Calderon	1	1	0	-0.84001588	0	0.470588235	0	-0.395301591	0	1.56741825	0.929516397	1.456940964	-1.22544111	0.24723029	-0.30296616	-0.389234344	1.060292282	-0.412702171	1.02067934	1.240678059	1.266334462	0.80750104	1.754644742	1.416877454	0	0.076923077	JmCalderon3	carmeloanthony
1053	New York Knicks	Jose_Calderon	Cole_Aldrich	Cole_Aldrich.Jose_Calderon	1	1	0	-0.84001588	0	0	0	0	0	1.56741825	-0.128850538	-0.201962684	-1.22544111	1.130833129	-1.385769405	-0.389234344	0.415184095	-0.161603909	1.02067934	0.184291725	0.188102756	0.80750104	-0.876577821	-0.707837502	0	0.076923077	JmCalderon3	colea45
1054	New York Knicks	Jose_Calderon	Travis_Wear	Jose_Calderon.Travis_Wear	1	1	0	-0.84001588	0	0	0	0	0	1.56741825	-0.58075226	-0.910281691	-1.22544111	0.836298849	-1.02483499	-0.389234344	-0.690153712	0.268631528	1.02067934	-1.757740177	-1.794089083	0.80750104	-1.361687785	-1.099564303	0	0.076923077	JmCalderon3	traviswear
1055	Detroit Pistons	Jodie_Meeks	Anthony_Tolliver	Anthony_Tolliver.Jodie_Meeks	0	1	0	-0.015979612	0	0	0	0	0	0.157353886	0.688502144	0.108338488	-0.93090683	0.24723029	-0.230148365	-0.538710632	0.194903251	-0.104996454	0.404290444	0.590296711	0.238651319	0.669421461	0.099517343	0.066619045	0	0.076923077	Jmeeks20	ATolliver44
1056	Detroit Pistons	Jodie_Meeks	Andre_Drummond	Andre_Drummond.Jodie_Meeks	0	1	0	-0.015979612	0	0	0	0	0	0.157353886	-1.271048516	-0.200004424	-0.93090683	1.130833129	-1.052700284	-0.538710632	-0.147318775	0.07936219	0.404290444	-0.432097171	-0.174692757	0.669421461	-0.028206756	-0.018882208	0	0.076923077	Jmeeks20	AndreDrummondd
1057	Detroit Pistons	Jodie_Meeks	Kentavious_Caldwell-Pope	Jodie_Meeks.Kentavious_Caldwell-Pope	0	1	0	-0.015979612	0	0	0	0	0	0.157353886	-1.157745621	-0.182175773	-0.93090683	-0.63637255	0.592403554	-0.538710632	-1.559476329	0.840106478	0.404290444	-0.921352562	-0.372494036	0.669421461	0.034670548	0.023209209	0	0.076923077	Jmeeks20	CaldwellPope
1058	Detroit Pistons	Jodie_Meeks	Cartier_Martin	Cartier_Martin.Jodie_Meeks	1	1	0	-0.015979612	0	0	0	0	0	0.157353886	0.81490364	0.128228255	-0.93090683	-0.04730399	0.044035608	-0.538710632	1.097661354	-0.591321841	0.404290444	0.590296711	0.238651319	0.669421461	-0.691938177	-0.463198266	0	0.076923077	Jmeeks20	CartierMartin
1059	Detroit Pistons	Jodie_Meeks	John_Lucas	Jodie_Meeks.John_Lucas	0	1	0	-0.015979612	0	0	0	0	0	0.157353886	1.293002566	0.203458979	-0.93090683	-2.40357823	2.237507391	-0.538710632	1.17436629	-0.632643606	0.404290444	0.590296711	0.238651319	0.669421461	-1.882763703	-1.260362429	0	0.076923077	Jmeeks20	Luke1luk
1060	Detroit Pistons	Jodie_Meeks	Greg_Monroe	Greg_Monroe.Jodie_Meeks	0	1	0	-0.015979612	0	0	0	0	0	0.157353886	-0.509364888	-0.080150545	-0.93090683	1.130833129	-1.052700284	-0.538710632	-1.423767595	0.76699874	0.404290444	0.184291725	0.074507383	0.669421461	0.594875732	0.398222582	0	0.076923077	Jmeeks20	M10OSE
1061	Detroit Pistons	Jodie_Meeks	Spencer_Dinwiddie	Jodie_Meeks.Spencer_Dinwiddie	0	1	0	-0.015979612	0	0	0	0	0	0.157353886	-1.188527334	-0.187019395	-0.93090683	-0.34183827	0.318219581	-0.538710632	-0.576079703	0.310340261	0.404290444	-1.757740177	-0.710637557	0.669421461	-1.097016684	-0.734366511	0	0.076923077	Jmeeks20	SDinwiddie_25
1062	Detroit Pistons	Jodie_Meeks	Quincy_Miller	Jodie_Meeks.Quincy_Miller	0	1	0	-0.015979612	0	0	0	0	0	0.157353886	-1.097492059	-0.172694641	-0.93090683	0.541764569	-0.504332338	-0.538710632	0.906882408	-0.488547195	0.404290444	-0.432097171	-0.174692757	0.669421461	-2.199852408	-1.472628413	0	0.076923077	Jmeeks20	qmillertime
1063	Detroit Pistons	Jodie_Meeks	Caron_Butler	Caron_Butler.Jodie_Meeks	1	1	0	-0.015979612	0	0.117647059	0	-0.001879954	0	0.157353886	1.936798788	0.304762816	-0.93090683	-0.04730399	0.044035608	-0.538710632	0.350279918	-0.188699516	0.404290444	1.337261773	0.540642156	0.669421461	0.432889881	0.289785777	0	0.076923077	Jmeeks20	realtuffjuice
1064	Chicago Bulls	Joakim_Noah	E'Twaun_Moore	E'Twaun_Moore.Joakim_Noah	1	1	0.117647059	0.558119468	0.065661114	0	0	0	0	0.751375428	-0.207442143	-0.155866929	1.130833129	-0.93090683	-1.052700284	-0.90060059	-0.24762523	0.223011428	0.751422668	-0.084964947	-0.063844587	1.285940369	-0.84752396	-1.089865273	0	0.076923077	JoakimNoah	ETwaun55
1065	Chicago Bulls	Joakim_Noah	Nazr_Mohammed	Joakim_Noah.Nazr_Mohammed	1	1	0.117647059	0.558119468	0.065661114	0	0	0	0	0.751375428	2.539334421	1.907993488	1.130833129	0.836298849	0.945714445	-0.90060059	1.194034223	-1.075347925	0.751422668	1.66096312	1.24808534	1.285940369	-0.876577821	-1.127226806	0	0.230769231	JoakimNoah	NazrMohammed
1066	Chicago Bulls	Joakim_Noah	Taj_Gibson	Joakim_Noah.Taj_Gibson	1	1	0.117647059	0.558119468	0.065661114	0	0	0	0	0.751375428	0.673438753	0.506005331	1.130833129	0.541764569	0.612645323	-0.90060059	0.849845404	-0.765371272	0.751422668	0.404290444	0.303793004	1.285940369	0.905953041	1.165001588	0	0.461538462	JoakimNoah	TajGibson22
1067	Chicago Bulls	Joakim_Noah	Aaron_Brooks	Aaron_Brooks.Joakim_Noah	0	1	0.117647059	0.558119468	0.065661114	0	0	0	0	0.751375428	0.778882489	0.585233164	1.130833129	-2.10904395	-2.38497677	-0.90060059	1.10159494	-0.992097053	0.751422668	0.590296711	0.44356233	1.285940369	-0.876577821	-1.127226806	0	0.076923077	JoakimNoah	Thirty2zero
1068	Chicago Bulls	Joakim_Noah	Cameron_Bairstow	Cameron_Bairstow.Joakim_Noah	0	1	0.117647059	0.558119468	0.065661114	0	0	0	0	0.751375428	-0.631181875	-0.474254552	1.130833129	0.541764569	0.612645323	-0.90060059	-1.732554135	1.560339276	0.751422668	-1.757740177	-1.320805814	1.285940369	-1.361687785	-1.751049292	0	0.076923077	JoakimNoah	cbairstow41
1069	Chicago Bulls	Joakim_Noah	Doug_McDermott	Doug_McDermott.Joakim_Noah	1	1	0.117647059	0.558119468	0.065661114	0	0	0	0	0.751375428	-0.887914446	-0.667157097	1.130833129	0.24723029	0.279576202	-0.90060059	0.755439328	-0.680349104	0.751422668	-1.757740177	-1.320805814	1.285940369	-0.12686002	-0.163134421	0	0.076923077	JoakimNoah	dougmcd3
1070	Chicago Bulls	Joakim_Noah	Derrick_Rose	Derrick_Rose.Joakim_Noah	1	1	0.117647059	0.558119468	0.065661114	0.176470588	0.020761246	0.098491671	0.011587255	0.751375428	-0.111167427	-0.083528473	1.130833129	-1.22544111	-1.385769405	-0.90060059	-1.144482953	1.030722022	0.751422668	0.404290444	0.303793004	1.285940369	1.611196709	2.07190289	0	0.461538462	JoakimNoah	drose
1071	Chicago Bulls	Joakim_Noah	Pau_Gasol	Joakim_Noah.Pau_Gasol	1	1	0.117647059	0.558119468	0.065661114	0.294117647	0.034602076	0.164152785	0.019312092	0.751375428	1.861481834	1.398671711	1.130833129	1.425367409	1.611852688	-0.90060059	0.259807429	-0.233982723	0.751422668	1.426684326	1.072042943	1.285940369	0.811062488	1.042977994	0	0.076923077	JoakimNoah	paugasol
1072	Chicago Bulls	Joakim_Noah	Nikola_Mirotic	Joakim_Noah.Nikola_Mirotic	1	1	0.117647059	0.558119468	0.065661114	0	0	0	0	0.751375428	-0.674407257	-0.506733041	1.130833129	0.836298849	0.945714445	-0.90060059	-0.857331138	0.772112929	0.751422668	-1.757740177	-1.320805814	1.285940369	0.568200933	0.730672518	0	0.076923077	JoakimNoah	threekola
1073	Utah Jazz	Joe_Ingles	Trevor_Booker	Joe_Ingles.Trevor_Booker	0	1	0	-0.015979612	0	0	0	0	0	0.129846826	0.094480604	0.012268007	0.24723029	0.24723029	0.061122816	1.099628147	1.184200257	1.302179934	-1.757740177	0.184291725	-0.323936969	-1.361687785	0.51951707	-0.707420048	0	0.076923077	Joeingles7	35_Fitz
1074	Utah Jazz	Joe_Ingles	Alec_Burks	Alec_Burks.Joe_Ingles	1	1	0	-0.015979612	0	0	0	0	0	0.129846826	-0.778541131	-0.101091094	0.24723029	-0.34183827	-0.084512775	1.099628147	0.411250509	0.452222635	-1.757740177	-0.084964947	0.1493463	-1.361687785	0.108879646	-0.148260084	0	0.076923077	Joeingles7	AlecBurks10
1075	Utah Jazz	Joe_Ingles	Jack_Cooley	Jack_Cooley.Joe_Ingles	0	1	0	-0.015979612	0	0	0	0	0	0.129846826	-0.708463618	-0.091991752	0.24723029	0.541764569	0.133940611	1.099628147	-0.871098691	-0.957884639	-1.757740177	-1.757740177	3.089650528	-1.361687785	-3.121253676	4.250173005	0	0.076923077	Joeingles7	JackCooligan45
1076	Utah Jazz	Joe_Ingles	Jeremy_Evans	Jeremy_Evans.Joe_Ingles	0	1	0	-0.015979612	0	0	0	0	0	0.129846826	0.115438364	0.014989305	0.24723029	0.541764569	0.133940611	1.099628147	-0.910434556	-1.001139464	-1.757740177	0.184291725	-0.323936969	-1.361687785	-0.322828536	0.439591674	0	0.076923077	Joeingles7	JeremyEvans40
1077	Utah Jazz	Joe_Ingles	Trey_Burke	Joe_Ingles.Trey_Burke	0	1	0	-0.015979612	0	0	0	0	0	0.129846826	-1.093562477	-0.141995616	0.24723029	-1.81450967	-0.448601751	1.099628147	-0.469872868	-0.516685431	-1.757740177	-0.921352562	1.619498414	-1.361687785	-0.034569802	0.047073277	0	0.076923077	Joeingles7	TreyBurke
1078	Utah Jazz	Joe_Ingles	Dante_Exum	Dante_Exum.Joe_Ingles	1	1	0	-0.015979612	0	0	0	0	0	0.129846826	-1.730809401	-0.224740106	0.24723029	-0.34183827	-0.084512775	1.099628147	0.983587345	1.08158033	-1.757740177	-1.757740177	3.089650528	-1.361687785	0.252840441	-0.34428974	0	0.076923077	Joeingles7	daanteee
1079	Utah Jazz	Joe_Ingles	Derrick_Favors	Derrick_Favors.Joe_Ingles	1	1	0	-0.015979612	0	0	0	0	0	0.129846826	-0.775266482	-0.100665892	0.24723029	0.836298849	0.206758407	1.099628147	0.324711606	0.357062021	-1.757740177	0.184291725	-0.323936969	-1.361687785	1.301968125	-1.772874092	0	0.076923077	Joeingles7	dfavors14
1080	Utah Jazz	Joe_Ingles	Gordon_Hayward	Gordon_Hayward.Joe_Ingles	1	1	0	-0.015979612	0	0	0	0	0	0.129846826	-0.461554995	-0.059931451	0.24723029	0.24723029	0.061122816	1.099628147	1.024890003	1.126997895	-1.757740177	0.184291725	-0.323936969	-1.361687785	1.408751951	-1.918280323	0	0.076923077	Joeingles7	gordonhayward
1081	Philadelphia 76ers	Joel_Embiid	Glenn_Robinson	Glenn_Robinson.Joel_Embiid	1	1	0	-0.470788985	0	0	0	0	0	-1.413823265	-1.369942951	1.936857216	1.425367409	-0.04730399	-0.067425566	-0.72555599	-0.403001897	0.292400441	-1.757740177	-1.757740177	3.089650528	0.41956149	-1.361687785	-0.571311756	0	0.076923077	JoelEmbiid	GRIII
1082	Philadelphia 76ers	Joel_Embiid	Henry_Sims	Henry_Sims.Joel_Embiid	0	1	0	-0.470788985	0	0	0	0	0	-1.413823265	-0.464174714	0.65626101	1.425367409	0.836298849	1.192033124	-0.72555599	0.6177638	-0.448222226	-1.757740177	-0.432097171	0.759514557	0.41956149	-0.876577821	-0.367778296	0	0.076923077	JoelEmbiid	H_Sims14
1083	Philadelphia 76ers	Joel_Embiid	Robert_Covington	Joel_Embiid.Robert_Covington	0	1	0	-0.470788985	0	0	0	0	0	-1.413823265	-0.635766384	0.898861305	1.425367409	0.541764569	0.772213561	-0.72555599	-0.09618215	0.069785535	-1.757740177	-0.921352562	1.619498414	0.41956149	-0.803759314	-0.337226455	0	0.076923077	JoelEmbiid	Holla_At_Rob33
1084	Philadelphia 76ers	Joel_Embiid	Jerami_Grant	Jerami_Grant.Joel_Embiid	1	1	0	-0.470788985	0	0	0	0	0	-1.413823265	-1.411203543	1.995192401	1.425367409	0.24723029	0.352393997	-0.72555599	-0.257459197	0.186801062	-1.757740177	-1.757740177	3.089650528	0.41956149	-0.9043177	-0.379416882	0	0.076923077	JoelEmbiid	JeramiGrant
1085	Philadelphia 76ers	Joel_Embiid	Nerlens_Noel	Joel_Embiid.Nerlens_Noel	1	1	0	-0.470788985	0	0	0	0	0	-1.413823265	-1.430196516	2.022045108	1.425367409	1.130833129	1.611852688	-0.72555599	-0.094215357	0.068358516	-1.757740177	-1.757740177	3.089650528	0.41956149	0.181639724	0.076209033	0	0.076923077	JoelEmbiid	NerlensNoel3
1086	Philadelphia 76ers	Joel_Embiid	Isaiah_Canaan	Isaiah_Canaan.Joel_Embiid	0	1	0	-0.470788985	0	0	0	0	0	-1.413823265	-0.73924533	1.045162247	1.425367409	-2.10904395	-3.006162511	-0.72555599	0.421084475	-0.305520363	-1.757740177	-0.921352562	1.619498414	0.41956149	-0.970097825	-0.407015689	0	0.076923077	JoelEmbiid	SiP03
1087	Philadelphia 76ers	Joel_Embiid	Tony_Wroten	Joel_Embiid.Tony_Wroten	1	1	0	-0.470788985	0	0	0	0	0	-1.413823265	-1.193111843	1.686849281	1.425367409	-0.34183827	-0.48724513	-0.72555599	-0.448238142	0.325221869	-1.757740177	-0.432097171	0.759514557	0.41956149	-0.646977306	-0.271446762	0	0.076923077	JoelEmbiid	TWroten_LOE
1088	Philadelphia 76ers	Joel_Embiid	Thomas_Robinson	Joel_Embiid.Thomas_Robinson	0	1	0	-0.470788985	0	0	0	0	0	-1.413823265	-0.696674876	0.984975148	1.425367409	0.836298849	1.192033124	-0.72555599	0.908849201	-0.659420983	-1.757740177	-0.432097171	0.759514557	0.41956149	0.267126248	0.112075886	1	0.076923077	JoelEmbiid	Trobinson0
1089	Philadelphia 76ers	Joel_Embiid	Furkan_Aldemir	Furkan_Aldemir.Joel_Embiid	0	1	0	-0.470788985	0	0	0	0	0	-1.413823265	-0.791639732	1.119238671	1.425367409	0.836298849	1.192033124	-0.72555599	-2.908696499	2.11042217	-1.757740177	-1.757740177	3.089650528	0.41956149	0.089378226	0.037499662	0	0.076923077	JoelEmbiid	furkanaldemir19
1090	Philadelphia 76ers	Joel_Embiid	Hollis_Thompson	Hollis_Thompson.Joel_Embiid	0	1	0	-0.470788985	0	0	0	0	0	-1.413823265	-0.707808688	1.000716391	1.425367409	0.24723029	0.352393997	-0.72555599	-0.25352561	0.183947025	-1.757740177	-0.921352562	1.619498414	0.41956149	-0.970460266	-0.407167755	0	0.076923077	JoelEmbiid	htdahot_twitta
1091	Philadelphia 76ers	Joel_Embiid	Jason_Richardson	Jason_Richardson.Joel_Embiid	0	1	0	-0.470788985	0	0	0	0	0	-1.413823265	1.731805687	-2.44846717	1.425367409	-0.34183827	-0.48724513	-0.72555599	1.351377683	-0.980500173	-1.757740177	1.337261773	-2.350558746	0.41956149	0.747925421	0.313800704	0	0.076923077	JoelEmbiid	jrich23
1092	Philadelphia 76ers	Joel_Embiid	Luc_Mbah a Moute	Joel_Embiid.Luc_Mbah a Moute	1	1	0	-0.470788985	0	0	0	0	0	-1.413823265	0.383959677	-0.542851125	1.425367409	0.24723029	0.352393997	-0.72555599	0.607929834	-0.441087133	-1.757740177	0.590296711	-1.037588245	0.41956149	0.41115038	0.172502866	0	0.076923077	JoelEmbiid	mbahamoute
1093	Atlanta Hawks	John_Jenkins	Austin_Daye	Austin_Daye.John_Jenkins	0	1	0	0.518546807	0	0	0	0	0	-0.689470648	-0.031920894	0.02200852	-0.93090683	1.130833129	-1.052700284	0.383715403	0.973753379	0.373644171	-0.432097171	0.404290444	-0.174692757	-0.579912938	-3.206037032	1.859222353	0	0.076923077	JohnnyCashVU23	Adaye5
1094	Atlanta Hawks	John_Jenkins	Al_Horford	Al_Horford.John_Jenkins	1	1	0	0.518546807	0	0.176470588	0	0.09150826	0	-0.689470648	0.448142821	-0.308981321	-0.93090683	0.836298849	-0.778516311	0.383715403	0.812476332	0.311759684	-0.432097171	0.751422668	-0.324687609	-0.579912938	1.239325579	-0.718700937	0	0.230769231	JohnnyCashVU23	Al_Horford
1095	Atlanta Hawks	John_Jenkins	DeMarre_Carroll	DeMarre_Carroll.John_Jenkins	1	1	0	0.518546807	0	0	0	0	0	-0.689470648	0.4127766	-0.28459735	-0.93090683	0.24723029	-0.230148365	0.383715403	-0.463972488	-0.17803339	-0.432097171	0.404290444	-0.174692757	-0.579912938	-0.069533611	0.040323441	0	0.153846154	JohnnyCashVU23	DeMarreCarroll1
1096	Atlanta Hawks	John_Jenkins	Dennis_Schroder	Dennis_Schroder.John_Jenkins	1	1	0	0.518546807	0	0	0	0	0	-0.689470648	-1.294625997	0.892606625	-0.93090683	-1.81450967	1.689139445	0.383715403	-1.262490548	-0.48443707	-0.432097171	-0.921352562	0.398113835	-0.579912938	-0.371997889	0.215726389	0	0.153846154	JohnnyCashVU23	DennisMike93
1097	Atlanta Hawks	John_Jenkins	Kyle_Korver	John_Jenkins.Kyle_Korver	1	1	0	0.518546807	0	0.058823529	0	0.030502753	0	-0.689470648	1.695129606	-1.168742108	-0.93090683	-0.04730399	0.044035608	0.383715403	1.01702283	0.390247326	-0.432097171	1.240678059	-0.536093479	-0.579912938	0.70344828	-0.407938758	0	0.230769231	JohnnyCashVU23	KyleKorver
1098	Atlanta Hawks	John_Jenkins	Paul_Millsap	John_Jenkins.Paul_Millsap	1	1	0	0.518546807	0	0.117647059	0	0.061005507	0	-0.689470648	0.761199378	-0.524824629	-0.93090683	0.24723029	-0.230148365	0.383715403	-1.492605358	-0.572735667	-0.432097171	0.893545835	-0.386098627	-0.579912938	1.047247952	-0.607312636	0	0.153846154	JohnnyCashVU23	Paulmillsap4
1099	Atlanta Hawks	John_Jenkins	Shelvin_Mack	John_Jenkins.Shelvin_Mack	1	1	0	0.518546807	0	0	0	0	0	-0.689470648	-0.481202897	0.331775273	-0.93090683	-1.22544111	1.1407715	0.383715403	0.419117682	0.16082191	-0.432097171	-0.084964947	0.036713113	-0.579912938	-0.072610077	0.042107523	0	0.230769231	JohnnyCashVU23	ShelvinMack
1100	Atlanta Hawks	John_Jenkins	Jeff_Teague	Jeff_Teague.John_Jenkins	1	1	0	0.518546807	0	0.058823529	0	0.030502753	0	-0.689470648	-0.035195543	0.024266294	-0.93090683	-1.51997539	1.414955472	0.383715403	-0.24762523	-0.095017615	-0.432097171	0.404290444	-0.174692757	-0.579912938	0.905953041	-0.525373889	0	0.230769231	JohnnyCashVU23	Teague0
1101	Atlanta Hawks	John_Jenkins	Thabo_Sefolosha	John_Jenkins.Thabo_Sefolosha	0	1	0	0.518546807	0	0	0	0	0	-0.689470648	0.947199507	-0.653066258	-0.93090683	-0.04730399	0.044035608	0.383715403	1.194034223	0.458169323	-0.432097171	0.893545835	-0.386098627	-0.579912938	0.366317292	-0.212432137	0	0.076923077	JohnnyCashVU23	ThaboSefolosha
1102	Atlanta Hawks	John_Jenkins	Mike_Muscala	John_Jenkins.Mike_Muscala	1	1	0	0.518546807	0	0	0	0	0	-0.689470648	-0.766097461	0.528201713	-0.93090683	1.130833129	-1.052700284	0.383715403	-1.254623375	-0.481418314	-0.432097171	-0.921352562	0.398113835	-0.579912938	-0.970460266	0.562782463	0	0.153846154	JohnnyCashVU23	mikejawz
1103	Atlanta Hawks	John_Jenkins	Mike_Scott	John_Jenkins.Mike_Scott	1	1	0	0.518546807	0	0	0	0	0	-0.689470648	-0.058773025	0.040522276	-0.93090683	0.24723029	-0.230148365	0.383715403	0.330611986	0.126860911	-0.432097171	-0.432097171	0.186707965	-0.579912938	0.186144449	-0.107947574	0	0.230769231	JohnnyCashVU23	mikescott
1104	Boston Celtics	Jonas_Jerebko	Jae_Crowder	Jae_Crowder.Jonas_Jerebko	1	1	0	1.342617311	0	0	0	0	0	0.270001853	-0.530322648	-0.143188098	0.836298849	-0.34183827	-0.285878952	-0.178787467	0.468287513	-0.083723938	0.184291725	-0.432097171	-0.079631933	0.432889881	-0.876577821	-0.379461669	0	0.076923077	JonasJerebko	CJC9BOSS
1105	Boston Celtics	Jonas_Jerebko	Chris_Babb	Chris_Babb.Jonas_Jerebko	0	1	0	1.342617311	0	0	0	0	0	0.270001853	-0.437322583	-0.118077908	0.836298849	-0.63637255	-0.532197632	-0.178787467	-2.17114903	0.388174235	0.184291725	-0.921352562	-0.169797653	0.432889881	-0.970460266	-0.420102429	0	0	JonasJerebko	ChrisBabb52
1106	Boston Celtics	Jonas_Jerebko	Luigi_Datome	Jonas_Jerebko.Luigi_Datome	1	1	0	1.342617311	0	0	0	0	0	0.270001853	0.093170745	0.025156274	0.836298849	0.24723029	0.206758407	-0.178787467	0.238172703	-0.042582294	0.184291725	-0.921352562	-0.169797653	0.432889881	-0.343644419	-0.148760191	0	0.230769231	JonasJerebko	GigiDatome
1107	Boston Celtics	Jonas_Jerebko	Kelly_Olynyk	Jonas_Jerebko.Kelly_Olynyk	1	1	0	1.342617311	0	0	0	0	0	0.270001853	-0.718287568	-0.193938975	0.836298849	1.425367409	1.192033124	-0.178787467	-0.292861475	0.052359961	0.184291725	-0.921352562	-0.169797653	0.432889881	-0.203285739	-0.088000339	0	0.076923077	JonasJerebko	KellyOlynyk
1108	Boston Celtics	Jonas_Jerebko	Tyler_Zeller	Jonas_Jerebko.Tyler_Zeller	0	1	0	1.342617311	0	0	0	0	0	0.270001853	-0.418984543	-0.113126603	0.836298849	1.425367409	1.192033124	-0.178787467	-1.004840632	0.179652911	0.184291725	-0.432097171	-0.079631933	0.432889881	-0.365661409	-0.158291124	0	0.076923077	JonasJerebko	ZellerTyler
1109	Boston Celtics	Jonas_Jerebko	Brandon_Bass	Brandon_Bass.Jonas_Jerebko	1	1	0	1.342617311	0	0	0	0	0	0.270001853	0.709459906	0.191555489	0.836298849	0.24723029	0.206758407	-0.178787467	-1.832860591	0.327692502	0.184291725	1.02067934	0.188102756	0.432889881	0.784333429	0.339530005	0	0.076923077	JonasJerebko	bestbetbass
1110	Boston Celtics	Jonas_Jerebko	Phil_Pressey	Jonas_Jerebko.Phil_Pressey	1	1	0	1.342617311	0	0	0	0	0	0.270001853	-0.678336836	-0.183152203	0.836298849	-2.40357823	-2.010109708	-0.178787467	0.220471564	-0.039417552	0.184291725	-0.921352562	-0.169797653	0.432889881	-0.970460266	-0.420102429	0	0.076923077	JonasJerebko	philpressey
1111	Boston Celtics	Jonas_Jerebko	James_Young	James_Young.Jonas_Jerebko	1	1	0	1.342617311	0	0	0	0	0	0.270001853	-1.753077021	-0.473334044	0.836298849	-0.34183827	-0.285878952	-0.178787467	-2.123945992	0.379734923	0.184291725	-1.757740177	-0.323936969	0.432889881	-0.37991413	-0.164460982	0	0.076923077	JonasJerebko	realjamesyoung
1112	Boston Celtics	Jonas_Jerebko	Marcus_Smart	Jonas_Jerebko.Marcus_Smart	1	1	0	1.342617311	0	0	0	0	0	0.270001853	-1.407273964	-0.379966578	0.836298849	-0.93090683	-0.778516311	-0.178787467	-0.991073079	0.177191445	0.184291725	-1.757740177	-0.323936969	0.432889881	0.173714792	0.075199376	0	0.076923077	JonasJerebko	smart_MS3
1113	Boston Celtics	Jonas_Jerebko	Evan_Turner	Evan_Turner.Jonas_Jerebko	1	1	0	1.342617311	0	0	0	0	0	0.270001853	-0.126230818	-0.034082555	0.836298849	-0.04730399	-0.039560273	-0.178787467	0.710203083	-0.12697541	0.184291725	0.184291725	0.03396344	0.432889881	0.172381496	0.074622205	0	0.076923077	JonasJerebko	thekidet
1114	New Orleans Pelicans	Jrue_Holiday	Anthony_Davis	Anthony_Davis.Jrue_Holiday	1	1	0.058823529	-0.606967247	-0.035703956	0.117647059	0.006920415	-0.071407911	-0.004200465	-0.514604329	-1.17149915	0.602858534	-0.93090683	0.836298849	-0.778516311	-0.389234344	0.283408948	-0.110312496	0.404290444	-0.432097171	-0.174692757	1.08153105	0.613757969	0.6637983	0	0.153846154	Jrue_Holiday11	AntDavis23
1115	New Orleans Pelicans	Jrue_Holiday	Omer_Asik	Jrue_Holiday.Omer_Asik	0	1	0.058823529	-0.606967247	-0.035703956	0	0	0	0	-0.514604329	0.427839991	-0.220168312	-0.93090683	1.425367409	-1.326884257	-0.389234344	-0.660651813	0.257148375	0.404290444	0.184291725	0.074507383	1.08153105	0.943582789	1.020514084	0	0.076923077	Jrue_Holiday11	AsikOmer
1116	New Orleans Pelicans	Jrue_Holiday	Dante_Cunningham	Dante_Cunningham.Jrue_Holiday	1	1	0.058823529	-0.606967247	-0.035703956	0	0	0	0	-0.514604329	0.236600421	-0.121755601	-0.93090683	0.24723029	-0.230148365	-0.389234344	-0.082414597	0.032078592	0.404290444	0.404290444	0.163450763	1.08153105	-1.078385775	-1.166307699	0	0.076923077	Jrue_Holiday11	DlamarC33
1117	New Orleans Pelicans	Jrue_Holiday	Jeff_Withey	Jeff_Withey.Jrue_Holiday	0	1	0.058823529	-0.606967247	-0.035703956	0	0	0	0	-0.514604329	-0.451076115	0.232125721	-0.93090683	1.425367409	-1.326884257	-0.389234344	0.352246711	-0.137106518	0.404290444	-0.921352562	-0.372494036	1.08153105	-0.970460266	-1.04958291	0	0.153846154	Jrue_Holiday11	JeffWithey
1118	New Orleans Pelicans	Jrue_Holiday	Quincy_Pondexter	Jrue_Holiday.Quincy_Pondexter	1	1	0.058823529	-0.606967247	-0.035703956	0	0	0	0	-0.514604329	0.025058019	-0.012894965	-0.93090683	-0.04730399	0.044035608	-0.389234344	1.117329286	-0.434902932	0.404290444	0.184291725	0.074507383	1.08153105	0.138605558	0.149906214	0	0.076923077	Jrue_Holiday11	QuincyPondexter
1119	New Orleans Pelicans	Jrue_Holiday	Luke_Babbitt	Jrue_Holiday.Luke_Babbitt	0	1	0.058823529	-0.606967247	-0.035703956	0	0	0	0	-0.514604329	-0.280794305	0.144497965	-0.93090683	0.541764569	-0.504332338	-0.389234344	-1.476871012	0.57484892	0.404290444	0.184291725	0.074507383	1.08153105	-0.819460987	-0.886272502	0	0.153846154	Jrue_Holiday11	RealBabbitt08
1120	New Orleans Pelicans	Jrue_Holiday	Eric_Gordon	Eric_Gordon.Jrue_Holiday	1	1	0.058823529	-0.606967247	-0.035703956	0	0	0	0	-0.514604329	-0.164871689	0.084843685	-0.93090683	-0.93090683	0.866587527	-0.389234344	-0.355798859	0.138489136	0.404290444	0.590296711	0.238651319	1.08153105	1.41723545	1.532784144	0	0.153846154	Jrue_Holiday11	TheofficialEG10
1121	New Orleans Pelicans	Jrue_Holiday	Tyreke_Evans	Jrue_Holiday.Tyreke_Evans	1	1	0.058823529	-0.606967247	-0.035703956	0	0	0	0	-0.514604329	-0.34039294	0.17516768	-0.93090683	-0.34183827	0.318219581	-0.389234344	-0.73145637	0.284707941	0.404290444	0.404290444	0.163450763	1.08153105	1.187388042	1.284197036	0	0.153846154	Jrue_Holiday11	TyrekeEvans
1122	New Orleans Pelicans	Jrue_Holiday	Jimmer_Fredette	Jimmer_Fredette.Jrue_Holiday	0	1	0.058823529	-0.606967247	-0.035703956	0	0	0	0	-0.514604329	-0.205477351	0.105739534	-0.93090683	-1.51997539	1.414955472	-0.389234344	-0.157152741	0.061169244	0.404290444	-0.084964947	-0.034350516	1.08153105	-0.876577821	-0.948046131	0	0.076923077	Jrue_Holiday11	jimmerfredette
1123	New Orleans Pelicans	Jrue_Holiday	Ryan_Anderson	Jrue_Holiday.Ryan_Anderson	1	1	0.058823529	-0.606967247	-0.035703956	0	0	0	0	-0.514604329	-0.012272992	0.006315735	-0.93090683	0.836298849	-0.778516311	-0.389234344	-0.351865273	0.136958049	0.404290444	0.590296711	0.238651319	1.08153105	0.954975865	1.03283605	0	0.153846154	Jrue_Holiday11	ryananderson33
1124	Dallas Mavericks	Greg_Smith	Amar'e_Stoudemire	Amar'e_Stoudemire.Greg_Smith	0	1	0	0.43750115	0	0.352941176	0	0.154412171	0	-0.652139635	1.296277215	-0.84535375	0.836298849	0.836298849	0.699395766	0.383715403	1.194034223	0.458169323	-0.084964947	1.337261773	-0.113620375	-0.84752396	-1.775031101	1.504381388	0	0.076923077	Ju_Smith4	Amareisreal
1125	Dallas Mavericks	Greg_Smith	Bernard_James	Bernard_James.Greg_Smith	1	1	0	0.43750115	0	0	0	0	0	-0.652139635	0.763164168	-0.497689602	0.836298849	0.836298849	0.699395766	0.383715403	1.255004814	0.481564678	-0.084964947	-0.432097171	0.036713113	-0.84752396	-1.987869136	1.684766722	0	0.076923077	Ju_Smith4	BernardJame5
1126	Dallas Mavericks	Greg_Smith	Chandler_Parsons	Chandler_Parsons.Greg_Smith	1	1	0	0.43750115	0	0	0	0	0	-0.652139635	-0.124920958	0.081465908	0.836298849	0.541764569	0.453077086	0.383715403	0.425018062	0.163085977	-0.084964947	-0.084964947	0.007219042	-0.84752396	1.406183104	-1.191773872	0	0.307692308	Ju_Smith4	ChandlerParsons
1127	Dallas Mavericks	Greg_Smith	Dwight_Powell	Dwight_Powell.Greg_Smith	0	1	0	0.43750115	0	0	0	0	0	-0.652139635	-0.778541131	0.507717529	0.836298849	1.130833129	0.945714445	0.383715403	-2.452400465	-0.941023834	-0.084964947	-1.757740177	0.1493463	-0.84752396	-1.361687785	1.154063024	0	0.076923077	Ju_Smith4	DwightPowell33
1128	Dallas Mavericks	Greg_Smith	Raymond_Felton	Greg_Smith.Raymond_Felton	1	1	0	0.43750115	0	0	0	0	0	-0.652139635	0.911178356	-0.59421552	0.836298849	-1.81450967	-1.517472349	0.383715403	-1.396232489	-0.535755913	-0.084964947	1.02067934	-0.086721966	-0.84752396	0.292509921	-0.247909166	0	0.076923077	Ju_Smith4	RFeltonGBMS
1129	Dallas Mavericks	Greg_Smith	Rajon_Rondo	Greg_Smith.Rajon_Rondo	0	1	0	0.43750115	0	0.235294118	0	0.102941447	0	-0.652139635	0.514290755	-0.335389385	0.836298849	-1.81450967	-1.517472349	0.383715403	0.328645192	0.126106223	-0.084964947	0.893545835	-0.075920074	-0.84752396	1.29936663	-1.101244352	0	0.076923077	Ju_Smith4	RajonRondo
1130	Dallas Mavericks	Greg_Smith	Al-Farouq_Aminu	Al-Farouq_Aminu.Greg_Smith	1	1	0	0.43750115	0	0	0	0	0	-0.652139635	-0.58075226	0.378731567	0.836298849	0.541764569	0.453077086	0.383715403	0.822310298	0.315533128	-0.084964947	0.184291725	-0.015658337	-0.84752396	-0.819460987	0.694512821	0	0.076923077	Ju_Smith4	farouq1
1131	Dallas Mavericks	Greg_Smith	Jose_Barea	Greg_Smith.Jose_Barea	1	1	0	0.43750115	0	0	0	0	0	-0.652139635	0.911178356	-0.59421552	0.836298849	-2.10904395	-1.763791029	0.383715403	0.845911817	0.324589394	-0.084964947	0.893545835	-0.075920074	-0.84752396	-0.881428756	0.74703199	0	0.076923077	Ju_Smith4	jjbareapr
1132	Dallas Mavericks	Greg_Smith	Dirk_Nowitzki	Dirk_Nowitzki.Greg_Smith	1	1	0	0.43750115	0	0.764705882	0	0.334559703	0	-0.652139635	2.3513695	-1.533421247	0.836298849	1.425367409	1.192033124	0.383715403	0.051327344	0.019695092	-0.084964947	1.66096312	-0.141123643	-0.84752396	0.903326244	-0.765590635	0	0.076923077	Ju_Smith4	swish41
1133	Dallas Mavericks	Greg_Smith	Tyson_Chandler	Greg_Smith.Tyson_Chandler	1	1	0	0.43750115	0	0.058823529	0	0.025735362	0	-0.652139635	1.325749068	-0.864573513	0.836298849	1.719901689	1.438351804	0.383715403	1.390713548	0.53363821	-0.084964947	1.426684326	-0.121218158	-0.84752396	1.414358042	-1.198702328	0	0.076923077	Ju_Smith4	tysonchandler
1134	Minnesota Timberwolves	Justin_Hamilton	Andrew_Wiggins	Andrew_Wiggins.Justin_Hamilton	1	1	0	-2.03373761	0	0	0	0	0	-0.467449366	-1.639119196	0.766205229	1.425367409	0.24723029	0.352393997	0.377815024	-0.082414597	-0.031137473	-0.921352562	-1.757740177	1.619498414	-0.970460266	0.599469937	-0.581761754	0	0.076923077	Justin__41	22wiggins
1135	Minnesota Timberwolves	Justin_Hamilton	Adreian_Payne	Adreian_Payne.Justin_Hamilton	0	1	0	-2.03373761	0	0	0	0	0	-0.467449366	-0.679646695	0.317700417	1.425367409	0.836298849	1.192033124	0.377815024	-0.617382362	-0.233256332	-0.921352562	-1.757740177	1.619498414	-0.970460266	-0.295594026	0.286862257	0	0.076923077	Justin__41	Adreian_Payne
1136	Minnesota Timberwolves	Justin_Hamilton	Anthony_Bennett	Anthony_Bennett.Justin_Hamilton	1	1	0	-2.03373761	0	0	0	0	0	-0.467449366	-1.173463942	0.548534976	1.425367409	0.24723029	0.352393997	0.377815024	-0.155185948	-0.058631582	-0.921352562	-0.921352562	0.848890543	-0.970460266	0.607381229	-0.589439349	0	0.076923077	Justin__41	AnthonyBennett
1137	Minnesota Timberwolves	Justin_Hamilton	Chase_Budinger	Chase_Budinger.Justin_Hamilton	0	1	0	-2.03373761	0	0	0	0	0	-0.467449366	-0.022751871	0.010635348	1.425367409	-0.04730399	-0.067425566	0.377815024	-0.49544118	-0.187185121	-0.921352562	0.404290444	-0.372494036	-0.970460266	0.51951707	-0.504170674	0	0.076923077	Justin__41	CBudinger
1138	Minnesota Timberwolves	Justin_Hamilton	Robbie_Hummel	Justin_Hamilton.Robbie_Hummel	0	1	0	-2.03373761	0	0	0	0	0	-0.467449366	-0.212681582	0.09941787	1.425367409	0.24723029	0.352393997	0.377815024	-0.24762523	-0.093556532	-0.921352562	-0.921352562	0.848890543	-0.970460266	-0.908863636	0.882016046	0	0.076923077	Justin__41	RobbieHummel
1139	Minnesota Timberwolves	Justin_Hamilton	Zach_LaVine	Justin_Hamilton.Zach_LaVine	1	1	0	-2.03373761	0	0	0	0	0	-0.467449366	-1.648943147	0.770797428	1.425367409	-0.63637255	-0.907064693	0.377815024	-0.696054092	-0.262979693	-0.921352562	-1.757740177	1.619498414	-0.970460266	-0.211214051	0.204974844	0	0.076923077	Justin__41	ZachLaVine
1140	Minnesota Timberwolves	Justin_Hamilton	Ricky_Rubio	Justin_Hamilton.Ricky_Rubio	0	1	0	-2.03373761	0	0	0	0	0	-0.467449366	-0.600400163	0.280656675	1.425367409	-0.93090683	-1.326884257	0.377815024	1.138964012	0.430317715	-0.921352562	-0.084964947	0.078282671	-0.970460266	0.461700381	-0.448061874	0	0.076923077	Justin__41	rickyrubio9
1141	Oklahoma City Thunder	Kevin_Durant	Enes_Kanter	Enes_Kanter.Kevin_Durant	1	1	0.352941176	0.783908094	0.276673445	0	0	0	0	-0.107892778	-0.978294791	0.105550942	0.541764569	1.130833129	0.612645323	1.115362493	-0.365632825	-0.40781314	0.751422668	-0.084964947	-0.063844587	1.616962683	0.626479616	1.01299416	0	0.076923077	KDTrey5	Enes_Kanter
1142	Oklahoma City Thunder	Kevin_Durant	Kyle_Singler	Kevin_Durant.Kyle_Singler	1	1	0.352941176	0.783908094	0.276673445	0	0	0	0	-0.107892778	-0.010963132	0.001182843	0.541764569	0.24723029	0.133940611	1.115362493	0.428951648	0.47843658	0.751422668	-0.432097171	-0.324687609	1.616962683	-0.732904197	-1.185078738	0	0.076923077	KDTrey5	KyleSingler
1143	Oklahoma City Thunder	Kevin_Durant	Anthony_Morrow	Anthony_Morrow.Kevin_Durant	1	1	0.352941176	0.783908094	0.276673445	0	0	0	0	-0.107892778	0.611220401	-0.065946267	0.541764569	-0.63637255	-0.344764101	1.115362493	0.78100764	0.871106628	0.751422668	0.590296711	0.44356233	1.616962683	0.152580776	0.246717421	0	0.076923077	KDTrey5	MrAnthonyMorrow
1144	Oklahoma City Thunder	Kevin_Durant	Perry_Jones	Kevin_Durant.Perry_Jones	1	1	0.352941176	0.783908094	0.276673445	0	0	0	0	-0.107892778	-0.821766513	0.088662672	0.541764569	1.130833129	0.612645323	1.115362493	0.100497175	0.11209078	0.751422668	-0.432097171	-0.324687609	1.616962683	-0.703854532	-1.138106513	0	0.230769231	KDTrey5	Perry_Jones1
1145	Oklahoma City Thunder	Kevin_Durant	Steven_Adams	Kevin_Durant.Steven_Adams	1	1	0.352941176	0.783908094	0.276673445	0	0	0	0	-0.107892778	-1.262534425	0.136218346	0.541764569	1.425367409	0.772213561	1.115362493	-1.659782785	-1.851259465	0.751422668	-0.921352562	-0.6923252	1.616962683	-0.161131515	-0.260543648	0	0.153846154	KDTrey5	RealStevenAdams
1146	Oklahoma City Thunder	Kevin_Durant	Dion_Waiters	Dion_Waiters.Kevin_Durant	0	1	0.352941176	0.783908094	0.276673445	0	0	0	0	-0.107892778	-0.872196127	0.094103663	0.541764569	-0.93090683	-0.504332338	1.115362493	0.415184095	0.463080768	0.751422668	-0.432097171	-0.324687609	1.616962683	0.348695232	0.563827178	0	0.076923077	KDTrey5	dionwaiters3
1147	Oklahoma City Thunder	Kevin_Durant	Mitch_McGary	Kevin_Durant.Mitch_McGary	1	1	0.352941176	0.783908094	0.276673445	0	0	0	0	-0.107892778	-0.989428603	0.1067522	0.541764569	0.836298849	0.453077086	1.115362493	0.06116131	0.068217031	0.751422668	-1.757740177	-1.320805814	1.616962683	-0.527089075	-0.852283365	0	0.076923077	KDTrey5	mitchmcgary
1148	Oklahoma City Thunder	Kevin_Durant	Nick_Collison	Kevin_Durant.Nick_Collison	1	1	0.352941176	0.783908094	0.276673445	0	0	0	0	-0.107892778	1.78812967	-0.192926277	0.541764569	0.836298849	0.453077086	1.115362493	1.068159455	1.191384992	0.751422668	1.135685584	0.853379892	1.616962683	-0.139941717	-0.226280534	0	0.615384615	KDTrey5	nickcollison4
1149	Oklahoma City Thunder	Kevin_Durant	Russell_Westbrook	Kevin_Durant.Russell_Westbrook	1	1	0.352941176	0.783908094	0.276673445	0.235294118	0.083044983	0.184448963	0.065099634	-0.107892778	-0.136709698	0.014749989	0.541764569	-1.22544111	-0.663900575	1.115362493	1.115362493	1.244033491	0.751422668	0.590296711	0.44356233	1.616962683	1.461292248	2.362855035	0	0.538461538	KDTrey5	russwest44
1150	Oklahoma City Thunder	Kevin_Durant	Steve_Novak	Kevin_Durant.Steve_Novak	0	1	0.352941176	0.783908094	0.276673445	0	0	0	0	-0.107892778	1.159396839	-0.125090545	0.541764569	0.836298849	0.453077086	1.115362493	0.248006669	0.276617337	0.751422668	0.893545835	0.671430595	1.616962683	0.213462839	0.345161445	0	0.076923077	KDTrey5	stevenovak16
1151	Houston Rockets	K.J._McDaniels	Clint_Capela	Clint_Capela.K.J._McDaniels	1	1	0	0.222184413	0	0	0	0	0	-1.15185125	-1.455083857	1.67604016	-0.34183827	0.836298849	-0.285878952	0.812476332	-1.913499114	-1.554672742	-1.757740177	-1.757740177	3.089650528	-1.361687785	-0.661288203	0.900468069	0	0.076923077	KJMcDaniels	CapelaClint
1152	Houston Rockets	K.J._McDaniels	Donatas_Motiejunas	Donatas_Motiejunas.K.J._McDaniels	1	1	0	0.222184413	0	0	0	0	0	-1.15185125	-0.58009733	0.668185835	-0.34183827	1.425367409	-0.48724513	0.812476332	-1.526040844	-1.239872067	-1.757740177	-0.432097171	0.759514557	-1.361687785	-0.47924832	0.652586583	0	0.076923077	KJMcDaniels	DonatasMot
1153	Houston Rockets	K.J._McDaniels	Dwight_Howard	Dwight_Howard.K.J._McDaniels	1	1	0	0.222184413	0	0.470588235	0	0.104557371	0	-1.15185125	0.564065437	-0.649719479	-0.34183827	1.130833129	-0.386562041	0.812476332	1.49495359	1.21461441	-1.757740177	1.135685584	-1.996240179	-1.361687785	1.71634647	-2.337128023	0	0.076923077	KJMcDaniels	DwightHoward
1154	Houston Rockets	K.J._McDaniels	James_Harden	James_Harden.K.J._McDaniels	1	1	0	0.222184413	0	0.176470588	0	0.039209014	0	-1.15185125	-0.324674619	0.373976865	-0.34183827	-0.63637255	0.217536492	0.812476332	0.999321691	0.811925222	-1.757740177	0.404290444	-0.710637557	-1.361687785	1.407794821	-1.916977011	0	0.076923077	KJMcDaniels	JHarden13
1155	Houston Rockets	K.J._McDaniels	Pablo_Prigioni	K.J._McDaniels.Pablo_Prigioni	0	1	0	0.222184413	0	0	0	0	0	-1.15185125	2.612031653	-3.008671925	-0.34183827	-1.22544111	0.41890267	0.812476332	-1.219221097	-0.990588285	-1.757740177	-0.432097171	0.759514557	-1.361687785	-0.385589696	0.52505278	0	0.076923077	KJMcDaniels	PPrigioni9
1156	Houston Rockets	K.J._McDaniels	Terrence_Jones	K.J._McDaniels.Terrence_Jones	1	1	0	0.222184413	0	0	0	0	0	-1.15185125	-0.891844028	1.027271658	-0.34183827	0.541764569	-0.185195863	0.812476332	0.779040847	0.63295225	-1.757740177	-0.432097171	0.759514557	-1.361687785	-0.407779785	0.555268753	0	0.076923077	KJMcDaniels	TerrenceJones1
1157	Houston Rockets	K.J._McDaniels	Corey_Brewer	Corey_Brewer.K.J._McDaniels	1	1	0	0.222184413	0	0	0	0	0	-1.15185125	0.507086524	-0.584088247	-0.34183827	0.541764569	-0.185195863	0.812476332	0.338479159	0.275006305	-1.757740177	0.751422668	-1.320805814	-1.361687785	0.469080469	-0.638741145	0	0.076923077	KJMcDaniels	TheCoreyBrewer
1158	Houston Rockets	K.J._McDaniels	Trevor_Ariza	K.J._McDaniels.Trevor_Ariza	1	1	0	0.222184413	0	0	0	0	0	-1.15185125	0.669509174	-0.771174979	-0.34183827	0.24723029	-0.084512775	0.812476332	0.875413716	0.711252925	-1.757740177	1.135685584	-1.996240179	-1.361687785	0.963413315	-1.311868143	0	0.076923077	KJMcDaniels	TrevorAriza
1159	Houston Rockets	K.J._McDaniels	Nick_Johnson	K.J._McDaniels.Nick_Johnson	1	1	0	0.222184413	0	0	0	0	0	-1.15185125	-1.119759678	1.289796586	-0.34183827	-1.22544111	0.41890267	0.812476332	-1.671583544	-1.358122067	-1.757740177	-1.757740177	3.089650528	-1.361687785	-1.361687785	1.854193624	0	0.076923077	KJMcDaniels	iRocket3
1160	Houston Rockets	K.J._McDaniels	Jason_Terry	Jason_Terry.K.J._McDaniels	1	1	0	0.222184413	0	0	0	0	0	-1.15185125	2.53278512	-2.917391707	-0.34183827	-1.51997539	0.519585758	0.812476332	1.146831185	0.931773195	-1.757740177	1.587810283	-2.790957928	-1.361687785	0.648649204	-0.883257698	0	0.076923077	KJMcDaniels	jasonterry31
1161	Houston Rockets	K.J._McDaniels	Patrick_Beverley	K.J._McDaniels.Patrick_Beverley	1	1	0	0.222184413	0	0	0	0	0	-1.15185125	-0.056153303	0.064680252	-0.34183827	-1.81450967	0.620268847	0.812476332	0.700369117	0.569033331	-1.757740177	-0.432097171	0.759514557	-1.361687785	-0.876577821	1.193625311	0	0.076923077	KJMcDaniels	patbev21
1162	Phoenix Suns	Markieff_Morris	Archie_Goodwin	Archie_Goodwin.Markieff_Morris	1	1	0	-0.173456653	0	0	0	0	0	-0.329259128	-1.51468249	0.498723035	0.836298849	-0.63637255	-0.532197632	0.238172703	-0.251558817	-0.059914443	-0.084964947	-0.921352562	0.078282671	0.096562817	-0.716267627	-0.06916482	0	0.153846154	Keefmorris	A1Laflare10
1163	Phoenix Suns	Markieff_Morris	Eric_Bledsoe	Eric_Bledsoe.Markieff_Morris	1	1	0	-0.173456653	0	0	0	0	0	-0.329259128	-0.393442272	0.129544459	0.836298849	-1.81450967	-1.517472349	0.238172703	0.647265699	0.154161021	-0.084964947	0.184291725	-0.015658337	0.096562817	1.305136521	0.126027659	0	0.153846154	Keefmorris	EBled2
1164	Phoenix Suns	Markieff_Morris	Brandon_Knight	Brandon_Knight.Markieff_Morris	1	1	0	-0.173456653	0	0	0	0	0	-0.329259128	-0.866956686	0.285453402	0.836298849	-1.22544111	-1.02483499	0.238172703	0.143766627	0.034241286	-0.084964947	-0.084964947	0.007219042	0.096562817	0.238828973	0.023061998	0	0.076923077	Keefmorris	Goodknight11
1165	Phoenix Suns	Markieff_Morris	Marcus_Morris	Marcus_Morris.Markieff_Morris	1	1	0	-0.173456653	0	0	0	0	0	-0.329259128	-0.329259128	0.108411573	0.836298849	0.541764569	0.453077086	0.238172703	0.367981057	0.087643043	-0.084964947	-0.084964947	0.007219042	0.096562817	0.083807009	0.008092641	1	0.230769231	Keefmorris	MookMorris2
1166	Phoenix Suns	Markieff_Morris	Marcus_Thornton	Marcus_Thornton.Markieff_Morris	0	1	0	-0.173456653	0	0	0	0	0	-0.329259128	0.207783499	-0.068414614	0.836298849	-0.93090683	-0.778516311	0.238172703	-0.216156538	-0.051482587	-0.084964947	0.404290444	-0.034350516	0.096562817	0.963021342	0.092992054	0	0.076923077	Keefmorris	OfficialMT23
1167	Phoenix Suns	Markieff_Morris	Reggie_Bullock	Markieff_Morris.Reggie_Bullock	0	1	0	-0.173456653	0	0	0	0	0	-0.329259128	-0.696019946	0.22917092	0.836298849	-0.04730399	-0.039560273	0.238172703	0.710203083	0.169150988	-0.084964947	-0.921352562	0.078282671	0.096562817	-0.653361752	-0.063090451	0	0.076923077	Keefmorris	ReggieBullock35
1168	Phoenix Suns	Markieff_Morris	Alex_Len	Alex_Len.Markieff_Morris	1	1	0	-0.173456653	0	0	0	0	0	-0.329259128	-1.235027365	0.406644033	0.836298849	1.719901689	1.438351804	0.238172703	-1.868262869	-0.444969217	-0.084964947	-0.921352562	0.078282671	0.096562817	0.260744553	0.025178229	0	0.153846154	Keefmorris	alexlen
1169	Phoenix Suns	Markieff_Morris	Brandan_Wright	Brandan_Wright.Markieff_Morris	0	1	0	-0.173456653	0	0	0	0	0	-0.329259128	0.127882036	-0.042106328	0.836298849	0.836298849	0.699395766	0.238172703	-0.249592024	-0.059446007	-0.084964947	0.590296711	-0.050154529	0.096562817	0.51951707	0.050166032	0	0.076923077	Keefmorris	bwright34
1170	Phoenix Suns	Markieff_Morris	Earl_Barron	Earl_Barron.Markieff_Morris	1	1	0	-0.173456653	0	0	0	0	0	-0.329259128	1.5968901	-0.525790641	0.836298849	1.425367409	1.192033124	0.238172703	1.168465911	0.278296684	-0.084964947	0.751422668	-0.063844587	0.096562817	-2.199852408	-0.212423945	0	0.076923077	Keefmorris	earldee
1171	Boston Celtics	Kelly_Olynyk	Jae_Crowder	Jae_Crowder.Kelly_Olynyk	1	1	0	1.342617311	0	0	0	0	0	-0.718287568	-0.530322648	0.380924165	1.425367409	-0.34183827	-0.48724513	-0.292861475	0.468287513	-0.137143372	-0.921352562	-0.432097171	0.398113835	-0.203285739	-0.876577821	0.17819577	0	0.076923077	KellyOlynyk	CJC9BOSS
1172	Boston Celtics	Kelly_Olynyk	Chris_Babb	Chris_Babb.Kelly_Olynyk	1	1	0	1.342617311	0	0	0	0	0	-0.718287568	-0.437322583	0.314123375	1.425367409	-0.63637255	-0.907064693	-0.292861475	-2.17114903	0.635845908	-0.921352562	-0.921352562	0.848890543	-0.203285739	-0.970460266	0.197280732	0	0.076923077	KellyOlynyk	ChrisBabb52
1173	Boston Celtics	Kelly_Olynyk	Luigi_Datome	Kelly_Olynyk.Luigi_Datome	0	1	0	1.342617311	0	0	0	0	0	-0.718287568	0.093170745	-0.066923388	1.425367409	0.24723029	0.352393997	-0.292861475	0.238172703	-0.069751609	-0.921352562	-0.921352562	0.848890543	-0.203285739	-0.343644419	0.06985801	0	0.076923077	KellyOlynyk	GigiDatome
1174	Boston Celtics	Kelly_Olynyk	Jonas_Jerebko	Jonas_Jerebko.Kelly_Olynyk	0	1	0	1.342617311	0	0	0	0	0	-0.718287568	0.270001853	-0.193938975	1.425367409	0.836298849	1.192033124	-0.292861475	-0.178787467	0.052359961	-0.921352562	0.184291725	-0.169797653	-0.203285739	0.432889881	-0.088000339	0	0.076923077	KellyOlynyk	JonasJerebko
1175	Boston Celtics	Kelly_Olynyk	Tyler_Zeller	Kelly_Olynyk.Tyler_Zeller	0	1	0	1.342617311	0	0	0	0	0	-0.718287568	-0.418984543	0.300951388	1.425367409	1.425367409	2.031672252	-0.292861475	-1.004840632	0.29427911	-0.921352562	-0.432097171	0.398113835	-0.203285739	-0.365661409	0.07433375	0	0.076923077	KellyOlynyk	ZellerTyler
1176	Boston Celtics	Kelly_Olynyk	Brandon_Bass	Brandon_Bass.Kelly_Olynyk	1	1	0	1.342617311	0	0	0	0	0	-0.718287568	0.709459906	-0.509596231	1.425367409	0.24723029	0.352393997	-0.292861475	-1.832860591	0.536774256	-0.921352562	1.02067934	-0.940405524	-0.203285739	0.784333429	-0.159443801	0	0.153846154	KellyOlynyk	bestbetbass
1177	Boston Celtics	Kelly_Olynyk	Phil_Pressey	Kelly_Olynyk.Phil_Pressey	1	1	0	1.342617311	0	0	0	0	0	-0.718287568	-0.678336836	0.487240916	1.425367409	-2.40357823	-3.425982075	-0.292861475	0.220471564	-0.064567627	-0.921352562	-0.921352562	0.848890543	-0.203285739	-0.970460266	0.197280732	0	0.153846154	KellyOlynyk	philpressey
1178	Boston Celtics	Kelly_Olynyk	James_Young	James_Young.Kelly_Olynyk	0	1	0	1.342617311	0	0	0	0	0	-0.718287568	-1.753077021	1.25921343	1.425367409	-0.34183827	-0.48724513	-0.292861475	-2.123945992	0.622021956	-0.921352562	-1.757740177	1.619498414	-0.203285739	-0.37991413	0.077231125	0	0.076923077	KellyOlynyk	realjamesyoung
1179	Boston Celtics	Kelly_Olynyk	Marcus_Smart	Kelly_Olynyk.Marcus_Smart	0	1	0	1.342617311	0	0	0	0	0	-0.718287568	-1.407273964	1.010827394	1.425367409	-0.93090683	-1.326884257	-0.292861475	-0.991073079	0.290247124	-0.921352562	-1.757740177	1.619498414	-0.203285739	0.173714792	-0.03531374	0	0.076923077	KellyOlynyk	smart_MS3
1180	Boston Celtics	Kelly_Olynyk	Evan_Turner	Evan_Turner.Kelly_Olynyk	0	1	0	1.342617311	0	0	0	0	0	-0.718287568	-0.126230818	0.090670027	1.425367409	-0.04730399	-0.067425566	-0.292861475	0.710203083	-0.207991123	-0.921352562	0.184291725	-0.169797653	-0.203285739	0.172381496	-0.0350427	0	0.076923077	KellyOlynyk	thekidet
1181	Charlotte Hornets	Kemba_Walker	Cody_Zeller	Cody_Zeller.Kemba_Walker	1	1	0	-2.03373761	0	0	0	0	0	-0.491681777	-1.068675136	0.52544809	-1.81450967	1.425367409	-2.586342948	-0.249592024	-0.206322572	0.051496468	-0.084964947	-0.921352562	0.078282671	0.170898045	0.34230664	0.058499536	0	0.153846154	KembaWalker	CodyZeller
1182	Charlotte Hornets	Kemba_Walker	Gerald_Henderson	Gerald_Henderson.Kemba_Walker	1	1	0	-2.03373761	0	0	0	0	0	-0.491681777	0.085311584	-0.041946151	-1.81450967	-0.63637255	1.154704146	-0.249592024	1.087827387	-0.271513039	-0.084964947	0.404290444	-0.034350516	0.170898045	0.669421461	0.114402819	0	0.307692308	KembaWalker	GhJr09
1183	Charlotte Hornets	Kemba_Walker	Jason_Maxiell	Jason_Maxiell.Kemba_Walker	0	1	0	-2.03373761	0	0	0	0	0	-0.491681777	1.234713793	-0.607086272	-1.81450967	-0.04730399	0.085833548	-0.249592024	0.131965867	-0.032937628	-0.084964947	1.02067934	-0.086721966	0.170898045	-0.876577821	-0.149805436	0	0.076923077	KembaWalker	JasonMaxiell
1184	Charlotte Hornets	Kemba_Walker	Michael_Kidd-Gilchrist	Kemba_Walker.Michael_Kidd-Gilchrist	1	1	0	-2.03373761	0	0	0	0	0	-0.491681777	-1.301830228	0.6400862	-1.81450967	-0.04730399	0.085833548	-0.249592024	0.098530382	-0.024592397	-0.084964947	-0.432097171	0.036713113	0.170898045	0.522301246	0.089260262	0	0.230769231	KembaWalker	MKG14
1185	Charlotte Hornets	Kemba_Walker	Troy_Daniels	Kemba_Walker.Troy_Daniels	0	1	0	-2.03373761	0	0	0	0	0	-0.491681777	-0.775266482	0.381184401	-1.81450967	-0.93090683	1.689139445	-0.249592024	-2.507470676	0.62584468	-0.084964947	-0.921352562	0.078282671	0.170898045	-0.970460266	-0.165849762	0	0.076923077	KembaWalker	MrSuPeRsTaR_30
1186	Charlotte Hornets	Kemba_Walker	Noah_Vonleh	Kemba_Walker.Noah_Vonleh	0	1	0	-2.03373761	0	0	0	0	0	-0.491681777	-1.758316462	0.864532163	-1.81450967	0.836298849	-1.517472349	-0.249592024	-1.592911814	0.397578083	-0.084964947	-1.757740177	0.1493463	0.170898045	-0.042466447	-0.007257433	0	0.076923077	KembaWalker	NoahVonleh
1187	Charlotte Hornets	Kemba_Walker	Lance_Stephenson	Kemba_Walker.Lance_Stephenson	1	1	0	-2.03373761	0	0	0	0	0	-0.491681777	-0.57027338	0.280393029	-1.81450967	-0.63637255	1.154704146	-0.249592024	-0.591814049	0.147712066	-0.084964947	0.184291725	-0.015658337	0.170898045	1.002793999	0.171375534	0	0.076923077	KembaWalker	StephensonLance
[truncated: 2,169 more rows]
